# Supplementary material for: Identifying and tailoring C–N coupling site for efficient urea synthesis over diatomic Fe–Ni catalyst
Source: Nat Commun. 2022 Sep 10;13:5337. doi: 10.1038/s41467-022-33066-6 (PMC9464195; doi:10.1038/s41467-022-33066-6)
Supplement: Supplementary file 3 — Source Data [file 41467_2022_33066_MOESM3_ESM.zip]

Archive with 4 entries (4 files):
- Source data-Figure 1.xlsx
- Source data-Figure 2.xlsx
- Source data-Figure 3.xlsx
- Source data-Figure 4.xlsx
