# Supplementary material for: Identifying and tailoring C–N coupling site for efficient urea synthesis over diatomic Fe–Ni catalyst
Source: Nat Commun. 2022 Sep 10;13:5337. doi: 10.1038/s41467-022-33066-6 (PMC9464195; doi:10.1038/s41467-022-33066-6)
Supplement: Supplementary file 3 — Source Data [file 41467_2022_33066_MOESM3_ESM.zip › Source data-Figure 1.xlsx]

## Sheet: Sheet1
Figure 1 |	Morphology and structure of single-atom and diatomic catalysts.
Figure 1d
	B-FeNi-DASC			I-FeNi-DASC			Fe-SAC			Fe foil
Radial distance	X(R)(a.u.)		Radial distance	X(R)(a.u.)		Radial distance	X(R)(a.u.)		Radial distance	X(R)(a.u.)
0	5.12306		0	4.12391		0	3.11198		0	1.73613
0.03068	5.1228		0.03068	4.12409		0.05563	3.11686		0.03068	1.73588
0.06136	5.12257		0.06136	4.12462		0.08631	3.12103		0.06136	1.73517
0.09204	5.12377		0.09204	4.12552		0.11699	3.12405		0.09204	1.73413
0.12272	5.12797		0.12272	4.1268		0.14767	3.12552		0.12272	1.733
0.1534	5.13559		0.1534	4.12848		0.17835	3.12518		0.1534	1.73203
0.18408	5.14583		0.18408	4.13059		0.20903	3.12289		0.18408	1.73153
0.21476	5.15743		0.21476	4.13317		0.23971	3.11884		0.21476	1.73175
0.24544	5.16918		0.24544	4.13627		0.27039	3.11383		0.24544	1.7328
0.27612	5.17996		0.27612	4.13989		0.30107	3.11059		0.27612	1.73464
0.3068	5.18879		0.3068	4.14405		0.33175	3.11363		0.3068	1.73709
0.33748	5.1948		0.33748	4.14871		0.36243	3.12174		0.33748	1.73984
0.36816	5.19723		0.36816	4.15381		0.39311	3.13136		0.36816	1.74257
0.39884	5.19552		0.39884	4.15921		0.42379	3.14061		0.39884	1.74498
0.42951	5.18929		0.42951	4.16478		0.45447	3.14827		0.42951	1.74682
0.46019	5.17842		0.46019	4.17033		0.48515	3.15339		0.46019	1.74795
0.49087	5.16322		0.49087	4.17564		0.51583	3.15519		0.49087	1.74834
0.52155	5.14493		0.52155	4.1805		0.5465	3.15315		0.52155	1.74813
0.55223	5.1283		0.55223	4.18468		0.57718	3.14721		0.55223	1.74762
0.58291	5.12886		0.58291	4.18805		0.60786	3.13817		0.58291	1.74727
0.61359	5.15194		0.61359	4.19052		0.63854	3.12923		0.61359	1.74769
0.64427	5.18414		0.64427	4.19222		0.66922	3.12902		0.64427	1.74952
0.67495	5.21972		0.67495	4.1935		0.6999	3.14308		0.67495	1.75318
0.70563	5.25643		0.70563	4.19511		0.73058	3.1652		0.70563	1.7588
0.73631	5.29285		0.73631	4.19825		0.76126	3.19023		0.73631	1.76612
0.76699	5.32785		0.76699	4.20451		0.79194	3.21538		0.76699	1.77461
0.79767	5.36051		0.79767	4.21553		0.82262	3.23866		0.79767	1.78362
0.82835	5.39018		0.82835	4.23256		0.8533	3.25856		0.82835	1.79248
0.85903	5.41651		0.85903	4.25611		0.88398	3.27406		0.85903	1.80055
0.88971	5.43954		0.88971	4.28612		0.91466	3.28493		0.88971	1.80725
0.92039	5.45974		0.92039	4.32215		0.94534	3.29214		0.92039	1.81209
0.95107	5.4781		0.95107	4.3636		0.97602	3.29837		0.95107	1.81468
0.98175	5.49602		0.98175	4.4098		1.0067	3.30824		0.98175	1.81473
1.01243	5.51529		1.01243	4.46003		1.03738	3.32751		1.01243	1.81208
1.04311	5.53777		1.04311	4.51352		1.06806	3.36087		1.04311	1.8067
1.07379	5.56514		1.07379	4.56945		1.09874	3.40986		1.07379	1.79869
1.10447	5.59852		1.10447	4.62694		1.12942	3.4729		1.10447	1.78829
1.13515	5.63827		1.13515	4.68507		1.1601	3.54672		1.13515	1.77593
1.16583	5.6839		1.16583	4.74288		1.19078	3.62747		1.16583	1.76217
1.1965	5.73427		1.1965	4.79939		1.22146	3.71124		1.1965	1.74781
1.22718	5.78769		1.22718	4.8536		1.25214	3.79422		1.22718	1.73392
1.25786	5.84221		1.25786	4.90453		1.28282	3.87282		1.25786	1.72206
1.28854	5.89577		1.28854	4.95125		1.3135	3.94373		1.28854	1.71432
1.31922	5.94637		1.31922	4.99287		1.34418	4.00404		1.31922	1.71217
1.3499	5.99212		1.3499	5.02859		1.37485	4.05132		1.3499	1.714
1.38058	6.03135		1.38058	5.05768		1.40553	4.08371		1.38058	1.71635
1.41126	6.06267		1.41126	5.07957		1.43621	4.1		1.41126	1.71659
1.44194	6.085		1.44194	5.09378		1.46689	4.09964		1.44194	1.71336
1.47262	6.09758		1.47262	5.1		1.49757	4.08276		1.47262	1.70678
1.5033	6.1		1.5033	5.09806		1.52825	4.05017		1.5033	1.70158
1.53398	6.09221		1.53398	5.08795		1.55893	4.00326		1.53398	1.71127
1.56466	6.0745		1.56466	5.06983		1.58961	3.94392		1.56466	1.7358
1.59534	6.04746		1.59534	5.04401		1.62029	3.87447		1.59534	1.76941
1.62602	6.01195		1.62602	5.01093		1.65097	3.79747		1.62602	1.81032
1.6567	5.9691		1.6567	4.97121		1.68165	3.71561		1.6567	1.85773
1.68738	5.92018		1.68738	4.92556		1.71233	3.6316		1.68738	1.91096
1.71806	5.86659		1.71806	4.87482		1.74301	3.54799		1.71806	1.96921
1.74874	5.80976		1.74874	4.81991		1.77369	3.46707		1.74874	2.03159
1.77942	5.75108		1.77942	4.76182		1.80437	3.39079		1.77942	2.09704
1.8101	5.69188		1.8101	4.70157		1.83505	3.32072		1.8101	2.16442
1.84078	5.63327		1.84078	4.64023		1.86573	3.25794		1.84078	2.23249
1.87146	5.57617		1.87146	4.57886		1.89641	3.20313		1.87146	2.29997
1.90214	5.52125		1.90214	4.51848		1.92709	3.15654		1.90214	2.36555
1.93282	5.46894		1.93282	4.46012		1.95642	3.11815		1.93282	2.42797
1.9635	5.41948		1.9635	4.40478		1.98177	3.1089		1.9635	2.48603
1.99418	5.37302		1.99418	4.35345		2.00713	3.13222		1.99418	2.53862
2.02485	5.32978		2.02485	4.30718		2.03248	3.14909		2.02485	2.58481
2.05553	5.29036		2.05553	4.26717		2.05784	3.16005		2.05553	2.62381
2.08621	5.25617		2.08621	4.23494		2.08319	3.16575		2.08621	2.65505
2.11689	5.22997		2.11689	4.21226		2.10855	3.16684		2.11689	2.67821
2.14757	5.21593		2.14757	4.20047		2.1339	3.1641		2.14757	2.69315
2.17825	5.21713		2.17825	4.199		2.15926	3.15854		2.17825	2.7
2.20893	5.23185		2.20893	4.20495		2.18461	3.15172		2.20893	2.69909
2.23961	5.25484		2.23961	4.21489		2.20997	3.14624		2.23961	2.69094
2.27029	5.28122		2.27029	4.22641		2.23532	3.1457		2.27029	2.67622
2.30097	5.30767		2.30097	4.23823		2.26068	3.15236		2.30097	2.65569
2.33165	5.33203		2.33165	4.24975		2.28603	3.16497		2.33165	2.63017
2.36233	5.35281		2.36233	4.26076		2.31139	3.18077		2.36233	2.60045
2.39301	5.369		2.39301	4.27115		2.33675	3.19748		2.39301	2.56727
2.42369	5.37989		2.42369	4.28083		2.3621	3.21353		2.42369	2.53124
2.45437	5.38504		2.45437	4.28965		2.38746	3.22781		2.45437	2.49279
2.48505	5.38429		2.48505	4.29741		2.41281	3.23956		2.48505	2.45224
2.51573	5.37771		2.51573	4.30384		2.43817	3.24828		2.51573	2.40972
2.54641	5.36558		2.54641	4.30865		2.46352	3.25375		2.54641	2.36526
2.57709	5.34839		2.57709	4.31153		2.48888	3.25592		2.57709	2.31882
2.60777	5.32682		2.60777	4.31221		2.51423	3.25498		2.60777	2.27034
2.63845	5.30168		2.63845	4.31049		2.53959	3.25125		2.63845	2.21984
2.66913	5.2739		2.66913	4.30622		2.56494	3.24516		2.66913	2.16746
2.69981	5.2445		2.69981	4.29934		2.5903	3.2373		2.69981	2.11349
2.73049	5.21451		2.73049	4.28989		2.61565	3.22835		2.73049	2.05843
2.76117	5.18501		2.76117	4.27803		2.64101	3.21924		2.76117	2.00304
2.79184	5.15712		2.79184	4.26402		2.66636	3.21118		2.79184	1.94836
2.82252	5.1322		2.82252	4.24826		2.69172	3.20586		2.82252	1.89582
2.8532	5.11345		2.8532	4.23128		2.71707	3.20516		2.8532	1.84758
2.88388	5.11149		2.88388	4.21382		2.74243	3.21058		2.88388	1.80715
2.91456	5.12239		2.91456	4.19692		2.76778	3.22246		2.91456	1.78045
2.94524	5.13273		2.94524	4.182		2.79314	3.23985		2.94524	1.77379
2.97592	5.13976		2.97592	4.17107		2.81849	3.26118		2.97592	1.78476
3.0066	5.14313		3.0066	4.16618		2.84385	3.28471		3.0066	1.8033
3.03728	5.14319		3.03728	4.16819		2.8692	3.30882		3.03728	1.82187
3.06796	5.14074		3.06796	4.17574		2.89456	3.33206		3.06796	1.83679
3.09864	5.13722		3.09864	4.18639		2.91991	3.35312		3.09864	1.84646
3.12932	5.13487		3.12932	4.19805		2.94527	3.37088		3.12932	1.85025
3.16	5.13631		3.16	4.20931		2.97062	3.38441		3.16	1.84811
3.19068	5.14289		3.19068	4.2193		2.99598	3.39303		3.19068	1.84036
3.22136	5.15372		3.22136	4.2275		3.02133	3.39633		3.22136	1.82767
3.25204	5.16707		3.25204	4.23359		3.04669	3.39416		3.25204	1.8111
3.28272	5.18141		3.28272	4.23745		3.07204	3.38673		3.28272	1.79226
3.3134	5.19569		3.3134	4.23905		3.0974	3.37453		3.3134	1.77383
3.34408	5.20913		3.34408	4.23848		3.12275	3.35838		3.34408	1.76046
3.37476	5.22123		3.37476	4.23592		3.14811	3.33939		3.37476	1.75852
3.40544	5.23162		3.40544	4.23161		3.17346	3.31898		3.40544	1.77074
3.43612	5.24011		3.43612	4.22586		3.19882	3.29883		3.43612	1.7932
3.4668	5.24663		3.4668	4.21903		3.22417	3.28084		3.4668	1.82079
3.49748	5.25122		3.49748	4.21154		3.24953	3.26684		3.49748	1.85026
3.52816	5.25399		3.52816	4.20382		3.27488	3.25825		3.52816	1.87962
3.55884	5.25513		3.55884	4.19634		3.30024	3.25554		3.55884	1.90756
3.58952	5.25486		3.58952	4.18954		3.32559	3.25796		3.58952	1.93307
3.62019	5.25342		3.62019	4.18383		3.35095	3.26393		3.62019	1.95529
3.65087	5.25103		3.65087	4.17948		3.3763	3.27164		3.65087	1.97347
3.68155	5.24788		3.68155	4.17659		3.40166	3.27955		3.68155	1.98695
3.71223	5.24411		3.71223	4.17506		3.42701	3.28655		3.71223	1.99514
3.74291	5.23981		3.74291	4.17462		3.45237	3.29189		3.74291	1.9976
3.77359	5.23499		3.77359	4.17487		3.47772	3.29518		3.77359	1.994
3.80427	5.22966		3.80427	4.17539		3.50308	3.29622		3.80427	1.98425
3.83495	5.22375		3.83495	4.17582		3.52843	3.29496		3.83495	1.9685
3.86563	5.21722		3.86563	4.17584		3.55379	3.29144		3.86563	1.94731
3.89631	5.21		3.89631	4.17523		3.57914	3.28576		3.89631	1.92177
3.92699	5.20206		3.92699	4.17384		3.6045	3.27806		3.92699	1.89391
3.95767	5.19339		3.95767	4.1716		3.62985	3.26851		3.95767	1.86729
3.98835	5.18403		3.98835	4.16848		3.65521	3.25732		3.98835	1.8478
4.01903	5.17405		4.01903	4.16451		3.68056	3.24473		4.01903	1.84317
4.04971	5.16355		4.04971	4.15975		3.70592	3.23101		4.04971	1.85834
4.08039	5.1527		4.08039	4.15428		3.73127	3.21652		4.08039	1.89111
4.11107	5.14173		4.11107	4.1482		3.75663	3.2016		4.11107	1.93541
4.14175	5.13099		4.14175	4.14164		3.78198	3.18667		4.14175	1.98583
4.17243	5.12113		4.17243	4.13471		3.80734	3.17217		4.17243	2.03864
4.20311	5.11366		4.20311	4.12756		3.83269	3.15857		4.20311	2.09124
4.23379	5.11149		4.23379	4.12032		3.85805	3.14639		4.23379	2.14178
4.26447	5.11566		4.26447	4.11313		3.8834	3.13622		4.26447	2.18881
4.29515	5.12304		4.29515	4.10616		3.90876	3.12874		4.29515	2.23125
4.32583	5.1312		4.32583	4.1		3.93411	3.1245		4.32583	2.26823
4.35651	5.13912		4.35651	4.10073		3.95947	3.12332		4.35651	2.29915
4.38719	5.14634		4.38719	4.10626		3.98482	3.12414		4.38719	2.32356
4.41786	5.15261		4.41786	4.1116		4.01018	3.12565		4.41786	2.34122
4.44854	5.15776		4.44854	4.11638		4.03553	3.127		4.44854	2.35204
4.47922	5.16168		4.47922	4.12049		4.06089	3.12775		4.47922	2.35608
4.5099	5.16431		4.5099	4.12389		4.08624	3.12775		4.5099	2.35348
4.54058	5.16559		4.54058	4.12654		4.1116	3.12696		4.54058	2.34453
4.57126	5.16555		4.57126	4.12841		4.13695	3.12542		4.57126	2.32958
4.60194	5.1642		4.60194	4.12951		4.16231	3.1232		4.60194	2.30904
4.63262	5.16164		4.63262	4.12986		4.18766	3.1204		4.63262	2.2834
4.6633	5.15798		4.6633	4.12949		4.21302	3.11713		4.6633	2.25318
4.69398	5.15337		4.69398	4.12845		4.23837	3.11356		4.69398	2.21898
4.72466	5.14803		4.72466	4.1268		4.26373	3.10992		4.72466	2.18141
4.75534	5.1422		4.75534	4.12462		4.28908	3.10667		4.75534	2.14116
4.78602	5.13621		4.78602	4.122		4.31444	3.10474		4.78602	2.09896
4.8167	5.13045		4.8167	4.11907		4.33979	3.10514		4.8167	2.05562
4.84738	5.12543		4.84738	4.11595		4.36515	3.10721		4.84738	2.01201
4.87806	5.12172		4.87806	4.11281		4.3905	3.10962		4.87806	1.96913
4.90874	5.11983		4.90874	4.10988		4.41586	3.11168		4.90874	1.92812
4.93942	5.11985		4.93942	4.10751		4.44121	3.11308		4.93942	1.89035
4.9701	5.12137		4.9701	4.10613		4.46657	3.11366		4.9701	1.85749
5.00078	5.12365		5.00078	4.10605		4.49192	3.11336		5.00078	1.83157
5.03146	5.12608		5.03146	4.10711		4.51728	3.11222		5.03146	1.81459
5.06214	5.12819		5.06214	4.10879		4.54263	3.11036		5.06214	1.80749
5.09282	5.12972		5.09282	4.11063		4.56799	3.10809		5.09282	1.80903
5.1235	5.13051		5.1235	4.11237		4.59334	3.10604		5.1235	1.81618
5.15418	5.1305		5.15418	4.11384		4.6187	3.10545		5.15418	1.82573
5.18486	5.12971		5.18486	4.11497		4.64406	3.10717		5.18486	1.83531
5.21553	5.12821		5.21553	4.11571		4.66941	3.1104		5.21553	1.84345
5.24621	5.1261		5.24621	4.11604		4.69477	3.11413		5.24621	1.84939
5.27689	5.12354		5.27689	4.11597		4.72012	3.11784		5.27689	1.85278
5.30757	5.12074		5.30757	4.11554		4.74548	3.12122		5.30757	1.85358
5.33825	5.11791		5.33825	4.11476		4.77083	3.12411		5.33825	1.85193
5.36893	5.11534		5.36893	4.11369		4.79619	3.12639		5.36893	1.84811
5.39961	5.11332		5.39961	4.11238		4.82154	3.12802		5.39961	1.84244
5.43029	5.1121		5.43029	4.1109		4.8469	3.12901		5.43029	1.83528
5.46097	5.11181		5.46097	4.10932		4.87225	3.12939		5.46097	1.827
5.49165	5.11238		5.49165	4.10771		4.89761	3.12925		5.49165	1.81794
5.52233	5.11359		5.52233	4.10617		4.92296	3.12869		5.52233	1.80842
5.55301	5.11522		5.55301	4.10479		4.94832	3.12783		5.55301	1.79869
5.58369	5.11709		5.58369	4.10369		4.97367	3.12681		5.58369	1.78899
5.61437	5.11913		5.61437	4.10298		4.99903	3.1258		5.61437	1.77947
5.64505	5.12134		5.64505	4.1027		5.02438	3.125		5.64505	1.77029
5.67573	5.1238		5.67573	4.1028		5.04974	3.12464		5.67573	1.76154
5.70641	5.12656		5.70641	4.10315		5.07509	3.12495		5.70641	1.75334
5.73709	5.12971		5.73709	4.10361		5.10045	3.12611		5.73709	1.74578
5.76777	5.13326		5.76777	4.10407		5.1258	3.12821		5.76777	1.73897
5.79845	5.13721		5.79845	4.10447		5.15116	3.1312		5.79845	1.73306
5.82913	5.14147		5.82913	4.10477		5.17651	3.13494		5.82913	1.72819
5.85981	5.14594		5.85981	4.10497		5.20187	3.13922		5.85981	1.72451
5.89049	5.1505		5.89049	4.1051		5.22722	3.14379		5.89049	1.72213
5.92117	5.15497		5.92117	4.1052		5.25258	3.14843		5.92117	1.72108
5.95185	5.15921		5.95185	4.10531		5.27793	3.1529		5.95185	1.72127
5.98253	5.16306		5.98253	4.1055		5.30329	3.157		5.98253	1.72252
6.0132	5.16638		6.0132	4.10583		5.32864	3.16055		6.0132	1.72457
6.04388	5.16906		6.04388	4.10633		5.354	3.1634		6.04388	1.7272
6.07456	5.171		6.07456	4.10703		5.37935	3.16543		6.07456	1.73019
6.10524	5.17215		6.10524	4.10789		5.40471	3.16658		6.10524	1.73338
6.13592	5.17247		6.13592	4.10889		5.43006	3.16682		6.13592	1.73661
6.1666	5.17199		6.1666	4.10998		5.45542	3.16615		6.1666	1.73976
6.19728	5.17074		6.19728	4.11109		5.48077	3.16465		6.19728	1.74271
6.22796	5.16884		6.22796	4.11218		5.50613	3.16238		6.22796	1.74539
6.25864	5.1664		6.25864	4.11318		5.53148	3.15947		6.25864	1.7477
6.28932	5.16359		6.28932	4.11405		5.55684	3.15605		6.28932	1.7496
6.32	5.16059		6.32	4.11476		5.58219	3.15227		6.32	1.75105
6.35068	5.1576		6.35068	4.11526		5.60755	3.14827		6.35068	1.75206
6.38136	5.15481		6.38136	4.11554		5.6329	3.14419		6.38136	1.75265
6.41204	5.15237		6.41204	4.11557		5.65826	3.14015		6.41204	1.75287
6.44272	5.15041		6.44272	4.11536		5.68361	3.13623		6.44272	1.75282
6.4734	5.14894		6.4734	4.11491		5.70897	3.1325		6.4734	1.75258
6.50408	5.14794		6.50408	4.11423		5.73432	3.129		6.50408	1.75225
6.53476	5.1473		6.53476	4.11337		5.75968	3.12575		6.53476	1.75192
6.56544	5.14687		6.56544	4.11235		5.78503	3.12275		6.56544	1.75166
6.59612	5.14652		6.59612	4.11125		5.81039	3.12003		6.59612	1.75152
6.6268	5.1461		6.6268	4.11014		5.83574	3.11764		6.6268	1.7515
6.65748	5.14552		6.65748	4.10911		5.8611	3.11566		6.65748	1.75159
6.68816	5.14475		6.68816	4.10826		5.88645	3.1142		6.68816	1.75172
6.71884	5.14379		6.71884	4.1077		5.91181	3.11339		6.71884	1.75182
6.74952	5.14268		6.74952	4.10749		5.93716	3.11329		6.74952	1.75183
6.7802	5.14152		6.7802	4.10764		5.96252	3.11382		6.7802	1.75168
6.81087	5.14042		6.81087	4.10812		5.98787	3.11482		6.81087	1.75131
6.84155	5.13947		6.84155	4.10882		6.01323	3.11608		6.84155	1.75068
6.87223	5.13877		6.87223	4.10966		6.03858	3.1174		6.87223	1.74977
6.90291	5.13836		6.90291	4.11054		6.06394	3.11864		6.90291	1.7486
6.93359	5.13822		6.93359	4.11142		6.08929	3.11966		6.93359	1.74719
6.96427	5.13831		6.96427	4.11225		6.11465	3.12039		6.96427	1.74559
6.99495	5.1385		6.99495	4.11301		6.14	3.12077		6.99495	1.74387
						6.16536	3.12077
						6.19071	3.12038
						6.21607	3.11961
						6.24142	3.11847
						6.26678	3.11699
						6.29213	3.11522
						6.31749	3.1132
						6.34284	3.11099
						6.3682	3.10867
						6.39355	3.1063
						6.41891	3.10402
						6.44426	3.10205
						6.46962	3.10099
						6.49497	3.10151
						6.52033	3.10291
						6.54568	3.10442
						6.57104	3.10579
						6.59639	3.1069
						6.62175	3.10771
						6.6471	3.10818
						6.67246	3.10833
						6.69781	3.10816
						6.72317	3.10769
						6.74852	3.10696
						6.77388	3.10604
						6.79923	3.10499
						6.82459	3.10392
						6.84994	3.10301
						6.8753	3.10249
						6.90065	3.10256
						6.92601	3.10321
						6.95136	3.1042
						6.97672	3.10534
