# Supplementary material for: Identifying and tailoring C–N coupling site for efficient urea synthesis over diatomic Fe–Ni catalyst
Source: Nat Commun. 2022 Sep 10;13:5337. doi: 10.1038/s41467-022-33066-6 (PMC9464195; doi:10.1038/s41467-022-33066-6)
Supplement: Supplementary file 3 — Source Data [file 41467_2022_33066_MOESM3_ESM.zip › Source data-Figure 2.xlsx]

## Sheet: Sheet1
Figure 2 |	Electrocatalytic performances for urea synthesis.
Figure 2a. LSV curves over B-FeNi-DASC.
	Ar saturation			CO2 saturation			CO2-saturation with KNO3				Ar-saturation with KNO3
Potential	Current density		Potential	Current density		Potential	Current density			Potential	Current density
0.6	-1.14073		0.6	-0.0419		0.6	0.21464			0.6	0.38921
0.599	-1.14286		0.599	-0.07979		0.599	0.17222			0.599	0.33456
0.598	-1.15051		0.598	-0.1151		0.598	0.13404			0.598	0.28133
0.597	-1.15944		0.597	-0.14746		0.597	0.09904			0.597	0.2325
0.596	-1.14073		0.596	-0.17828		0.596	0.06593			0.596	0.18646
0.595	-1.14286		0.595	-0.20859		0.595	0.03632			0.595	0.14542
0.594	-1.15051		0.594	-0.23515		0.594	0.00804			0.594	0.10692
0.593	-1.15944		0.593	-0.26265		0.593	-0.0179			0.593	0.07129
0.592	-1.14073		0.592	-0.28693		0.592	-0.04253			0.592	0.03828
0.591	-1.14286		0.591	-0.31129		0.591	-0.06672			0.591	0.00607
0.59	-1.15051		0.59	-0.33412		0.59	-0.0892			0.59	-0.02359
0.589	-1.15944		0.589	-0.3575		0.589	-0.11043			0.589	-0.05006
0.588	-1.14073		0.588	-0.37948		0.588	-0.12891			0.588	-0.07519
0.587	-1.14286		0.587	-0.40109		0.587	-0.14789			0.587	-0.09892
0.586	-1.15051		0.586	-0.42017		0.586	-0.16548			0.586	-0.1228
0.585	-1.15944		0.585	-0.44103		0.585	-0.18271			0.585	-0.14527
0.584	-1.14073		0.584	-0.46044		0.584	-0.19755			0.584	-0.16789
0.583	-1.14286		0.583	-0.47985		0.583	-0.21225			0.583	-0.18656
0.582	-1.15051		0.582	-0.49855		0.582	-0.22492			0.582	-0.2067
0.581	-1.15944		0.581	-0.51586		0.581	-0.23716			0.581	-0.2237
0.58	-1.14073		0.58	-0.53176		0.58	-0.24929			0.58	-0.24333
0.579	-1.14286		0.579	-0.54906		0.579	-0.26102			0.579	-0.25977
0.578	-1.15051		0.578	-0.5631		0.578	-0.27301			0.578	-0.27703
0.577	-1.15944		0.577	-0.57853		0.577	-0.28468			0.577	-0.29246
0.576	-1.14073		0.576	-0.59162		0.576	-0.29463			0.576	-0.30921
0.575	-1.14286		0.575	-0.60659		0.575	-0.30473			0.575	-0.3209
0.574	-1.15051		0.574	-0.61781		0.574	-0.31436			0.574	-0.33203
0.573	-1.15944		0.573	-0.63138		0.573	-0.32311			0.573	-0.34412
0.572	-1.14073		0.572	-0.6426		0.572	-0.33295			0.572	-0.35606
0.571	-1.14286		0.571	-0.65616		0.571	-0.34137			0.571	-0.36755
0.57	-1.15051		0.57	-0.66739		0.57	-0.34794			0.57	-0.37878
0.569	-1.15944		0.569	-0.68002		0.569	-0.35543			0.569	-0.38956
0.568	-1.14073		0.568	-0.69218		0.568	-0.36214			0.568	-0.40019
0.567	-1.14286		0.567	-0.7048		0.567	-0.36927			0.567	-0.40919
0.566	-1.15051		0.566	-0.71463		0.566	-0.37534			0.566	-0.41835
0.565	-1.15944		0.565	-0.72725		0.565	-0.38176			0.565	-0.42771
0.564	-1.14073		0.564	-0.73661		0.564	-0.38854			0.564	-0.43859
0.563	-1.14286		0.563	-0.74736		0.563	-0.39461			0.563	-0.44891
0.562	-1.15051		0.562	-0.75625		0.562	-0.39996			0.562	-0.45883
0.561	-1.15944		0.561	-0.76654		0.561	-0.40602			0.561	-0.46693
0.56	-1.14073		0.56	-0.77262		0.56	-0.41137			0.56	-0.47452
0.559	-1.14286		0.559	-0.78197		0.559	-0.4178			0.559	-0.48013
0.558	-1.15051		0.558	-0.78899		0.558	-0.42315			0.558	-0.48691
0.557	-1.15944		0.557	-0.79694		0.557	-0.42743			0.557	-0.49222
0.556	-1.14073		0.556	-0.80442		0.556	-0.43207			0.556	-0.49906
0.555	-1.14286		0.555	-0.81284		0.555	-0.43528			0.555	-0.50649
0.554	-1.15051		0.554	-0.81986		0.554	-0.43885			0.554	-0.5151
0.553	-1.15944		0.553	-0.82827		0.553	-0.44384			0.553	-0.51914
0.552	-1.14073		0.552	-0.83529		0.552	-0.44777			0.552	-0.52572
0.551	-1.14286		0.551	-0.8423		0.551	-0.45133			0.551	-0.53027
0.55	-1.15051		0.55	-0.85072		0.55	-0.45597			0.55	-0.53685
0.549	-1.15944		0.549	-0.85774		0.549	-0.45954			0.549	-0.54444
0.548	-1.14073		0.548	-0.86522		0.548	-0.46311			0.548	-0.55001
0.547	-1.14286		0.547	-0.87224		0.547	-0.46739			0.547	-0.5576
0.546	-1.15051		0.546	-0.87878		0.546	-0.47096			0.546	-0.56418
0.545	-1.15944		0.545	-0.8844		0.545	-0.47524			0.545	-0.56721
0.544	-1.14073		0.544	-0.89141		0.544	-0.47952			0.544	-0.56873
0.543	-1.14286		0.543	-0.89702		0.543	-0.4813			0.543	-0.57075
0.542	-1.15051		0.542	-0.90264		0.542	-0.48345			0.542	-0.57733
0.541	-1.15944		0.541	-0.90685		0.541	-0.48487			0.541	-0.58138
0.54	-1.14073		0.54	-0.91199		0.54	-0.48773			0.54	-0.58593
0.539	-1.14286		0.539	-0.91713		0.539	-0.48987			0.539	-0.58998
0.538	-1.15051		0.538	-0.92134		0.538	-0.49236			0.538	-0.59504
0.537	-1.15944		0.537	-0.92649		0.537	-0.49522			0.537	-0.59858
0.536	-1.14073		0.536	-0.93116		0.536	-0.49772			0.536	-0.60213
0.535	-1.14286		0.535	-0.93584		0.535	-0.50093			0.535	-0.60516
0.534	-1.15051		0.534	-0.94145		0.534	-0.50414			0.534	-0.61275
0.533	-1.15944		0.533	-0.94613		0.533	-0.50699			0.533	-0.61629
0.532	-1.14073		0.532	-0.95221		0.532	-0.5102			0.532	-0.62186
0.531	-1.14286		0.531	-0.95689		0.531	-0.51377			0.531	-0.62641
0.53	-1.15051		0.53	-0.96297		0.53	-0.51591			0.53	-0.62793
0.529	-1.15944		0.529	-0.96764		0.529	-0.51734			0.529	-0.62742
0.528	-1.14073		0.528	-0.97232		0.528	-0.51805			0.528	-0.62995
0.527	-1.14286		0.527	-0.977		0.527	-0.52019			0.527	-0.63451
0.526	-1.15051		0.526	-0.98121		0.526	-0.52162			0.526	-0.63754
0.525	-1.15944		0.525	-0.98355		0.525	-0.52305			0.525	-0.63906
0.524	-1.14073		0.524	-0.98729		0.524	-0.52555			0.524	-0.64513
0.523	-1.14286		0.523	-0.99056		0.523	-0.52804			0.523	-0.64868
0.522	-1.15051		0.522	-0.9929		0.522	-0.53018			0.522	-0.64969
0.521	-1.15944		0.521	-0.99664		0.521	-0.53304			0.521	-0.65121
0.52	-1.14073		0.52	-0.99991		0.52	-0.53518			0.52	-0.65677
0.519	-1.14286		0.519	-1.00366		0.519	-0.53696			0.519	-0.66031
0.518	-1.15051		0.518	-1.00646		0.518	-0.5391			0.518	-0.66487
0.517	-1.15944		0.517	-1.01207		0.517	-0.54196			0.517	-0.6679
0.516	-1.14073		0.516	-1.01488		0.516	-0.5441			0.516	-0.67296
0.515	-1.14286		0.515	-1.02003		0.515	-0.5441			0.515	-0.67296
0.514	-1.15051		0.514	-1.0233		0.514	-0.54553			0.514	-0.67296
0.513	-1.15944		0.513	-1.02704		0.513	-0.5466			0.513	-0.67448
0.512	-1.14073		0.512	-1.03031		0.512	-0.54802			0.512	-0.67802
0.511	-1.14286		0.511	-1.03499		0.511	-0.54909			0.511	-0.67954
0.51	-1.15051		0.51	-1.0378		0.51	-0.55016			0.51	-0.68308
0.509	-1.15944		0.509	-1.04247		0.509	-0.5523			0.509	-0.68511
0.508	-1.14073		0.508	-1.04435		0.508	-0.5548			0.508	-0.68764
0.507	-1.14286		0.507	-1.04715		0.507	-0.55659			0.507	-0.68865
0.506	-1.15051		0.506	-1.04762		0.506	-0.55801			0.506	-0.69067
0.505	-1.15944		0.505	-1.05089		0.505	-0.56015			0.505	-0.6927
0.504	-1.14073		0.504	-1.05323		0.504	-0.56194			0.504	-0.69624
0.503	-1.14286		0.503	-1.05697		0.503	-0.56372			0.503	-0.69826
0.502	-1.15051		0.502	-1.05884		0.502	-0.56515			0.502	-0.70332
0.501	-1.15944		0.501	-1.06259		0.501	-0.56444			0.501	-0.70535
0.5	-1.14073		0.5	-1.06399		0.5	-0.56586			0.5	-0.70433
0.499	-1.14286		0.499	-1.0682		0.499	-0.56693			0.499	-0.70231
0.498	-1.15051		0.498	-1.07054		0.498	-0.56729			0.498	-0.70433
0.497	-1.15944		0.497	-1.07428		0.497	-0.56907			0.497	-0.70838
0.496	-1.16667		0.496	-1.07662		0.496	-0.57014			0.496	-0.71142
0.495	-1.16794		0.495	-1.08176		0.495	-0.57228			0.495	-0.71344
0.494	-1.16667		0.494	-1.08363		0.494	-0.57371			0.494	-0.71547
0.493	-1.16922		0.493	-1.08784		0.493	-0.57514			0.493	-0.71597
0.492	-1.1773		0.492	-1.08971		0.492	-0.57657			0.492	-0.718
0.491	-1.18622		0.491	-1.09345		0.491	-0.57799			0.491	-0.71951
0.49	-1.1909		0.49	-1.09486		0.49	-0.57978			0.49	-0.72103
0.489	-1.19303		0.489	-1.09673		0.489	-0.58156			0.489	-0.72407
0.488	-1.19473		0.488	-1.09813		0.488	-0.58192			0.488	-0.72862
0.487	-1.19388		0.487	-1.09953		0.487	-0.58227			0.487	-0.73216
0.486	-1.19473		0.486	-1.10187		0.486	-0.58335			0.486	-0.73267
0.485	-1.196		0.485	-1.10468		0.485	-0.58406			0.485	-0.72913
0.484	-1.20238		0.484	-1.10655		0.484	-0.58442			0.484	-0.73065
0.483	-1.20876		0.483	-1.10982		0.483	-0.58477			0.483	-0.73267
0.482	-1.21344		0.482	-1.11169		0.482	-0.58691			0.482	-0.7352
0.481	-1.21514		0.481	-1.11543		0.481	-0.58834			0.481	-0.73571
0.48	-1.21726		0.48	-1.11824		0.48	-0.58941			0.48	-0.73874
0.479	-1.21981		0.479	-1.12151		0.479	-0.59119			0.479	-0.74077
0.478	-1.22279		0.478	-1.12432		0.478	-0.59226			0.478	-0.74178
0.477	-1.22747		0.477	-1.12759		0.477	-0.59405			0.477	-0.74026
0.476	-1.23342		0.476	-1.13087		0.476	-0.59583			0.476	-0.7433
0.475	-1.2398		0.475	-1.13367		0.475	-0.5969			0.475	-0.74481
0.474	-1.24235		0.474	-1.13461		0.474	-0.59726			0.474	-0.74734
0.473	-1.23937		0.473	-1.13835		0.473	-0.59762			0.473	-0.74987
0.472	-1.23724		0.472	-1.13975		0.472	-0.59762			0.472	-0.75291
0.471	-1.24022		0.471	-1.14022		0.471	-0.59833			0.471	-0.7524
0.47	-1.24745		0.47	-1.14256		0.47	-0.5994			0.47	-0.75291
0.469	-1.2551		0.469	-1.14396		0.469	-0.60047			0.469	-0.75291
0.468	-1.26276		0.468	-1.14724		0.468	-0.60118			0.468	-0.75392
0.467	-1.26573		0.467	-1.14911		0.467	-0.60333			0.467	-0.75493
0.466	-1.26361		0.466	-1.15332		0.466	-0.60368			0.466	-0.75645
0.465	-1.26148		0.465	-1.15519		0.465	-0.60582			0.465	-0.75848
0.464	-1.26403		0.464	-1.15799		0.464	-0.60689			0.464	-0.75999
0.463	-1.27168		0.463	-1.16033		0.463	-0.60796			0.463	-0.75949
0.462	-1.28061		0.462	-1.16501		0.462	-0.6101			0.462	-0.75999
0.461	-1.28529		0.461	-1.16594		0.461	-0.6101			0.461	-0.7605
0.46	-1.28444		0.46	-1.17109		0.46	-0.61117			0.46	-0.76354
0.459	-1.28019		0.459	-1.17296		0.459	-0.61117			0.459	-0.76657
0.458	-1.27934		0.458	-1.1767		0.458	-0.61117			0.458	-0.7686
0.457	-1.28571		0.457	-1.17997		0.457	-0.61153			0.457	-0.77062
0.456	-1.29507		0.456	-1.18278		0.456	-0.6126			0.456	-0.77062
0.455	-1.30145		0.455	-1.18418		0.455	-0.61367			0.455	-0.76758
0.454	-1.30442		0.454	-1.18559		0.454	-0.61474			0.454	-0.7691
0.453	-1.304		0.453	-1.18746		0.453	-0.61653			0.453	-0.76961
0.452	-1.30527		0.452	-1.18933		0.452	-0.61724			0.452	-0.77112
0.451	-1.3091		0.451	-1.19167		0.451	-0.61831			0.451	-0.77264
0.45	-1.31378		0.45	-1.19307		0.45	-0.61938			0.45	-0.77517
0.449	-1.321		0.449	-1.19634		0.449	-0.62152			0.449	-0.7772
0.448	-1.32738		0.448	-1.19915		0.448	-0.62152			0.448	-0.77568
0.447	-1.32993		0.447	-1.20289		0.447	-0.62223			0.447	-0.77467
0.446	-1.32993		0.446	-1.20429		0.446	-0.62402			0.446	-0.77821
0.445	-1.32568		0.445	-1.2085		0.445	-0.62366			0.445	-0.77973
0.444	-1.32568		0.444	-1.21178		0.444	-0.62366			0.444	-0.78276
0.443	-1.33291		0.443	-1.21552		0.443	-0.62509			0.443	-0.78479
0.442	-1.34056		0.442	-1.21832		0.442	-0.62509			0.442	-0.78833
0.441	-1.34609		0.441	-1.22253		0.441	-0.62509			0.441	-0.7858
0.44	-1.34821		0.44	-1.22487		0.44	-0.62616			0.44	-0.78226
0.439	-1.34864		0.439	-1.22861		0.439	-0.62723			0.439	-0.78124
0.438	-1.35077		0.438	-1.23048		0.438	-0.62794			0.438	-0.78479
0.437	-1.35332		0.437	-1.23282		0.437	-0.62937			0.437	-0.78883
0.436	-1.36097		0.436	-1.23282		0.436	-0.63008			0.436	-0.78985
0.435	-1.3682		0.435	-1.23656		0.435	-0.63115			0.435	-0.78833
0.434	-1.375		0.434	-1.23703		0.434	-0.63294			0.434	-0.78883
0.433	-1.3784		0.433	-1.24124		0.433	-0.63365			0.433	-0.78985
0.432	-1.37883		0.432	-1.24264		0.432	-0.63294			0.432	-0.79136
0.431	-1.37713		0.431	-1.24779		0.431	-0.63401			0.431	-0.79136
0.43	-1.37798		0.43	-1.24826		0.43	-0.63437			0.43	-0.79389
0.429	-1.38138		0.429	-1.25387		0.429	-0.63472			0.429	-0.79541
0.428	-1.38903		0.428	-1.25574		0.428	-0.63508			0.428	-0.79946
0.427	-1.39753		0.427	-1.26182		0.427	-0.63579			0.427	-0.79946
0.426	-1.40136		0.426	-1.26322		0.426	-0.63651			0.426	-0.79845
0.425	-1.40051		0.425	-1.26837		0.425	-0.63722			0.425	-0.79541
0.424	-1.40136		0.424	-1.27071		0.424	-0.63829			0.424	-0.79642
0.423	-1.40646		0.423	-1.27538		0.423	-0.63865			0.423	-0.79794
0.422	-1.41539		0.422	-1.27772		0.422	-0.64007			0.422	-0.79997
0.421	-1.42092		0.421	-1.28287		0.421	-0.64114			0.421	-0.80148
0.42	-1.42687		0.42	-1.28427		0.42	-0.64257			0.42	-0.803
0.419	-1.43027		0.419	-1.28801		0.419	-0.64293			0.419	-0.80098
0.418	-1.43027		0.418	-1.29035		0.418	-0.64364			0.418	-0.8025
0.417	-1.42772		0.417	-1.29315		0.417	-0.64329			0.417	-0.803
0.416	-1.42815		0.416	-1.29596		0.416	-0.64364			0.416	-0.80553
0.415	-1.43495		0.415	-1.2997		0.415	-0.64436			0.415	-0.80654
0.414	-1.4443		0.414	-1.30204		0.414	-0.64471			0.414	-0.80958
0.413	-1.45026		0.413	-1.30672		0.413	-0.64471			0.413	-0.8116
0.412	-1.45196		0.412	-1.30906		0.412	-0.64578			0.412	-0.81262
0.411	-1.45111		0.411	-1.31327		0.411	-0.64685			0.411	-0.80857
0.41	-1.45451		0.41	-1.31747		0.41	-0.64685			0.41	-0.80756
0.409	-1.46684		0.409	-1.32122		0.409	-0.64864			0.409	-0.81009
0.408	-1.47747		0.408	-1.32636		0.408	-0.64935			0.408	-0.8111
0.407	-1.48087		0.407	-1.33057		0.407	-0.65078			0.407	-0.8116
0.406	-1.48129		0.406	-1.33525		0.406	-0.6522			0.406	-0.8116
0.405	-1.48087		0.405	-1.33946		0.405	-0.6522			0.405	-0.81211
0.404	-1.48469		0.404	-1.3432		0.404	-0.65256			0.404	-0.8116
0.403	-1.49022		0.403	-1.34647		0.403	-0.65185			0.403	-0.81059
0.402	-1.49362		0.402	-1.34881		0.402	-0.6522			0.402	-0.81363
0.401	-1.4932		0.401	-1.35068		0.401	-0.65292			0.401	-0.81363
0.4	-1.49617		0.4	-1.35442		0.4	-0.65256			0.4	-0.81565
0.399	-1.5085		0.399	-1.3577		0.399	-0.65399			0.399	-0.81919
0.398	-1.52083		0.398	-1.3605		0.398	-0.6547			0.398	-0.82223
0.397	-1.52636		0.397	-1.36471		0.397	-0.65613			0.397	-0.82071
0.396	-1.52636		0.396	-1.36892		0.396	-0.65613			0.396	-0.81768
0.395	-1.52679		0.395	-1.3736		0.395	-0.65756			0.395	-0.81717
0.394	-1.53529		0.394	-1.37781		0.394	-0.65863			0.394	-0.81919
0.393	-1.54507		0.393	-1.38248		0.393	-0.65934			0.393	-0.82071
0.392	-1.55272		0.392	-1.38716		0.392	-0.66077			0.392	-0.82223
0.391	-1.55612		0.391	-1.39184		0.391	-0.66148			0.391	-0.82375
0.39	-1.5557		0.39	-1.39651		0.39	-0.66112			0.39	-0.82375
0.389	-1.55527		0.389	-1.40166		0.389	-0.66077			0.389	-0.82122
0.388	-1.56165		0.388	-1.40493		0.388	-0.66077			0.388	-0.8197
0.387	-1.57185		0.387	-1.41054		0.387	-0.66148			0.387	-0.82172
0.386	-1.58078		0.386	-1.41335		0.386	-0.66148			0.386	-0.82527
0.385	-1.58631		0.385	-1.41803		0.385	-0.66184			0.385	-0.82628
0.384	-1.59184		0.384	-1.4199		0.384	-0.66291			0.384	-0.8283
0.383	-1.59651		0.383	-1.42598		0.383	-0.66362			0.383	-0.82881
0.382	-1.60162		0.382	-1.42878		0.382	-0.66469			0.382	-0.8278
0.381	-1.60544		0.381	-1.43393		0.381	-0.66576			0.381	-0.82425
0.38	-1.60969		0.38	-1.4372		0.38	-0.66683			0.38	-0.82577
0.379	-1.61565		0.379	-1.44328		0.379	-0.66897			0.379	-0.82527
0.378	-1.6284		0.378	-1.44656		0.378	-0.66862			0.378	-0.82729
0.377	-1.6352		0.377	-1.45357		0.377	-0.66862			0.377	-0.83033
0.376	-1.63478		0.376	-1.45685		0.376	-0.66826			0.376	-0.83083
0.375	-1.63223		0.375	-1.46339		0.375	-0.6679			0.375	-0.8283
0.374	-1.6369		0.374	-1.46667		0.374	-0.66826			0.374	-0.82678
0.373	-1.64753		0.373	-1.47415		0.373	-0.66826			0.373	-0.82881
0.372	-1.66114		0.372	-1.47836		0.372	-0.66897			0.372	-0.83184
0.371	-1.66922		0.371	-1.48444		0.371	-0.66969			0.371	-0.83184
0.37	-1.67177		0.37	-1.48912		0.37	-0.67076			0.37	-0.83387
0.369	-1.67262		0.369	-1.4952		0.369	-0.67218			0.369	-0.8369
0.368	-1.67815		0.368	-1.49894		0.368	-0.6729			0.368	-0.83842
0.367	-1.68878		0.367	-1.50455		0.367	-0.67397			0.367	-0.83387
0.366	-1.70111		0.366	-1.50782		0.366	-0.67468			0.366	-0.83134
0.365	-1.71088		0.365	-1.51297		0.365	-0.67504			0.365	-0.83184
0.364	-1.71641		0.364	-1.51671		0.364	-0.67611			0.364	-0.83488
0.363	-1.72024		0.363	-1.52372		0.363	-0.6754			0.363	-0.83589
0.362	-1.72321		0.362	-1.52653		0.362	-0.67468			0.362	-0.8369
0.361	-1.72619		0.361	-1.53401		0.361	-0.67468			0.361	-0.8364
0.36	-1.73512		0.36	-1.53682		0.36	-0.67504			0.36	-0.8364
0.359	-1.7449		0.359	-1.54477		0.359	-0.6754			0.359	-0.83589
0.358	-1.75425		0.358	-1.54851		0.358	-0.6754			0.358	-0.8369
0.357	-1.76276		0.357	-1.55693		0.357	-0.67647			0.357	-0.83792
0.356	-1.76956		0.356	-1.56254		0.356	-0.67754			0.356	-0.83842
0.355	-1.77211		0.355	-1.57049		0.355	-0.67861			0.355	-0.84045
0.354	-1.77423		0.354	-1.5747		0.354	-0.67896			0.354	-0.84449
0.353	-1.78104		0.353	-1.58172		0.353	-0.67932			0.353	-0.84399
0.352	-1.79039		0.352	-1.58639		0.352	-0.6811			0.352	-0.83994
0.351	-1.8023		0.351	-1.59201		0.351	-0.68217			0.351	-0.83893
0.35	-1.81845		0.35	-1.59575		0.35	-0.68217			0.35	-0.84045
0.349	-1.82568		0.349	-1.60089		0.349	-0.68146			0.349	-0.84095
0.348	-1.82526		0.348	-1.60557		0.348	-0.68289			0.348	-0.84298
0.347	-1.82398		0.347	-1.61259		0.347	-0.68182			0.347	-0.84348
0.346	-1.83163		0.346	-1.61773		0.346	-0.68217			0.346	-0.84449
0.345	-1.84481		0.345	-1.62381		0.345	-0.68217			0.345	-0.84247
0.344	-1.85757		0.344	-1.63036		0.344	-0.68289			0.344	-0.84399
0.343	-1.86862		0.343	-1.6369		0.343	-0.68325			0.343	-0.84449
0.342	-1.8767		0.342	-1.64392		0.342	-0.68432			0.342	-0.84601
0.341	-1.8784		0.341	-1.65		0.341	-0.68503			0.341	-0.84753
0.34	-1.8818		0.34	-1.65655		0.34	-0.6861			0.34	-0.85158
0.339	-1.89158		0.339	-1.66403		0.339	-0.68646			0.339	-0.8536
0.338	-1.90944		0.338	-1.67058		0.338	-0.68824			0.338	-0.85259
0.337	-1.92474		0.337	-1.67759		0.337	-0.68931			0.337	-0.84854
0.336	-1.93155		0.336	-1.68367		0.336	-0.68967			0.336	-0.84804
0.335	-1.93197		0.335	-1.69069		0.335	-0.68931			0.335	-0.85057
0.334	-1.93155		0.334	-1.69677		0.334	-0.68931			0.334	-0.85158
0.333	-1.9392		0.333	-1.70472		0.333	-0.6886			0.333	-0.85057
0.332	-1.95281		0.332	-1.70706		0.332	-0.68967			0.332	-0.85309
0.331	-1.96301		0.331	-1.71688		0.331	-0.69038			0.331	-0.85411
0.33	-1.97577		0.33	-1.71922		0.33	-0.68967			0.33	-0.85309
0.329	-1.98895		0.329	-1.72857		0.329	-0.69074			0.329	-0.85309
0.328	-1.99617		0.328	-1.73325		0.328	-0.69216			0.328	-0.8536
0.327	-2.00043		0.327	-1.74213		0.327	-0.69181			0.327	-0.85461
0.326	-2.0085		0.326	-1.74821		0.326	-0.69288			0.326	-0.85714
0.325	-2.02168		0.325	-1.7571		0.325	-0.69359			0.325	-0.86018
0.324	-2.03827		0.324	-1.76224		0.324	-0.69431			0.324	-0.86068
0.323	-2.05017		0.323	-1.77113		0.323	-0.69538			0.323	-0.85714
0.322	-2.05527		0.322	-1.77674		0.322	-0.69573			0.322	-0.85664
0.321	-2.05527		0.321	-1.78703		0.321	-0.69538			0.321	-0.85562
0.32	-2.0574		0.32	-1.79311		0.32	-0.69538			0.32	-0.85613
0.319	-2.06633		0.319	-1.80293		0.319	-0.69538			0.319	-0.85613
0.318	-2.08546		0.318	-1.80808		0.318	-0.69645			0.318	-0.85765
0.317	-2.10289		0.317	-1.81696		0.317	-0.69716			0.317	-0.85917
0.316	-2.1148		0.316	-1.82258		0.316	-0.6968			0.316	-0.85967
0.315	-2.1199		0.315	-1.83099		0.315	-0.69787			0.315	-0.85613
0.314	-2.12543		0.314	-1.83427		0.314	-0.69787			0.314	-0.85714
0.313	-2.13265		0.313	-1.84315		0.313	-0.6993			0.313	-0.85866
0.312	-2.14498		0.312	-1.84736		0.312	-0.70001			0.312	-0.86018
0.311	-2.15774		0.311	-1.85719		0.311	-0.70073			0.311	-0.8617
0.31	-2.17049		0.31	-1.8628		0.31	-0.70215			0.31	-0.86423
0.309	-2.18155		0.309	-1.87309		0.309	-0.70287			0.309	-0.86473
0.308	-2.1909		0.308	-1.87963		0.308	-0.70323			0.308	-0.86321
0.307	-2.196		0.307	-1.88992		0.307	-0.7018			0.307	-0.85967
0.306	-2.20238		0.306	-1.896		0.306	-0.70144			0.306	-0.85967
0.305	-2.21429		0.305	-1.90676		0.305	-0.70215			0.305	-0.86018
0.304	-2.23002		0.304	-1.91471		0.304	-0.70287			0.304	-0.86271
0.303	-2.24447		0.303	-1.9236		0.303	-0.70358			0.303	-0.86372
0.302	-2.25638		0.302	-1.93155		0.302	-0.7043			0.302	-0.86473
0.301	-2.26616		0.301	-1.9409		0.301	-0.70465			0.301	-0.86372
0.3	-2.27253		0.3	-1.94885		0.3	-0.70572			0.3	-0.86271
0.299	-2.27976		0.299	-1.95821		0.299	-0.70644			0.299	-0.86321
0.298	-2.29252		0.298	-1.96522		0.298	-0.70715			0.298	-0.86524
0.297	-2.30697		0.297	-1.97364		0.297	-0.70751			0.297	-0.86625
0.296	-2.32058		0.296	-1.97925		0.296	-0.70893			0.296	-0.86777
0.295	-2.33248		0.295	-1.98767		0.295	-0.71			0.295	-0.86979
0.294	-2.34354		0.294	-1.99702		0.294	-0.71			0.294	-0.87131
0.293	-2.34694		0.293	-2.00497		0.293	-0.70965			0.293	-0.86878
0.292	-2.35247		0.292	-2.01339		0.292	-0.70965			0.292	-0.86625
0.291	-2.36437		0.291	-2.02181		0.291	-0.70965			0.291	-0.86524
0.29	-2.38095		0.29	-2.0307		0.29	-0.71			0.29	-0.86726
0.289	-2.39796		0.289	-2.03912		0.289	-0.71			0.289	-0.86979
0.288	-2.41539		0.288	-2.048		0.288	-0.71107			0.288	-0.87182
0.287	-2.42645		0.287	-2.05736		0.287	-0.71179			0.287	-0.87232
0.286	-2.43112		0.286	-2.06811		0.286	-0.7125			0.286	-0.8708
0.285	-2.4358		0.285	-2.077		0.285	-0.71286			0.285	-0.86878
0.284	-2.44898		0.284	-2.08729		0.284	-0.71322			0.284	-0.87131
0.283	-2.46896		0.283	-2.09617		0.283	-0.715			0.283	-0.87283
0.282	-2.4881		0.282	-2.10599		0.282	-0.71571			0.282	-0.87283
0.281	-2.50043		0.281	-2.11535		0.281	-0.71643			0.281	-0.87485
0.28	-2.5068		0.28	-2.12283		0.28	-0.71536			0.28	-0.87637
0.279	-2.51063		0.279	-2.13078		0.279	-0.71536			0.279	-0.87688
0.278	-2.51488		0.278	-2.13967		0.278	-0.71571			0.278	-0.87435
0.277	-2.53061		0.277	-2.14902		0.277	-0.71536			0.277	-0.87182
0.276	-2.54974		0.276	-2.15744		0.276	-0.71571			0.276	-0.87131
0.275	-2.56675		0.275	-2.16679		0.275	-0.71571			0.275	-0.87182
0.274	-2.58206		0.274	-2.17662		0.274	-0.7175			0.274	-0.87333
0.273	-2.58971		0.273	-2.18644		0.273	-0.71785			0.273	-0.87586
0.272	-2.59269		0.272	-2.19673		0.272	-0.71821			0.272	-0.87637
0.271	-2.60034		0.271	-2.20655		0.271	-0.71892			0.271	-0.87485
0.27	-2.62117		0.27	-2.2173		0.27	-0.71999			0.27	-0.87536
0.269	-2.64243		0.269	-2.22853		0.269	-0.72071			0.269	-0.87536
0.268	-2.65774		0.268	-2.23975		0.268	-0.72178			0.268	-0.87789
0.267	-2.66752		0.267	-2.25004		0.267	-0.72321			0.267	-0.8789
0.266	-2.67645		0.266	-2.2608		0.266	-0.72214			0.266	-0.88244
0.265	-2.68537		0.265	-2.27062		0.265	-0.72106			0.265	-0.88447
0.264	-2.69643		0.264	-2.27951		0.264	-0.72142			0.264	-0.88396
0.263	-2.71216		0.263	-2.28793		0.263	-0.72106			0.263	-0.8789
0.262	-2.72704		0.262	-2.29775		0.262	-0.72106			0.262	-0.87738
0.261	-2.74277		0.261	-2.30663		0.261	-0.72142			0.261	-0.87789
0.26	-2.76105		0.26	-2.31552		0.26	-0.72214			0.26	-0.88143
0.259	-2.77381		0.259	-2.32628		0.259	-0.72249			0.259	-0.88092
0.258	-2.77934		0.258	-2.3375		0.258	-0.72356			0.258	-0.88244
0.257	-2.78444		0.257	-2.34872		0.257	-0.72535			0.257	-0.88295
0.256	-2.79549		0.256	-2.35808		0.256	-0.72499			0.256	-0.88244
0.255	-2.81973		0.255	-2.37117		0.255	-0.72677			0.255	-0.87991
0.254	-2.84736		0.254	-2.38006		0.254	-0.72749			0.254	-0.88092
0.253	-2.86352		0.253	-2.39222		0.253	-0.7282			0.253	-0.88295
0.252	-2.86565		0.252	-2.40204		0.252	-0.7282			0.252	-0.88598
0.251	-2.86352		0.251	-2.4142		0.251	-0.72856			0.251	-0.8875
0.25	-2.87457		0.25	-2.42449		0.25	-0.72784			0.25	-0.89256
0.249	-2.89668		0.249	-2.43759		0.249	-0.72749			0.249	-0.88953
0.248	-2.91667		0.248	-2.44694		0.248	-0.72784			0.248	-0.88649
0.247	-2.93197		0.247	-2.45863		0.247	-0.72891			0.247	-0.88295
0.246	-2.94728		0.246	-2.46798		0.246	-0.72927			0.246	-0.88497
0.245	-2.95833		0.245	-2.47827		0.245	-0.72998			0.245	-0.8875
0.244	-2.96641		0.244	-2.48903		0.244	-0.73141			0.244	-0.88953
0.243	-2.97662		0.243	-2.49885		0.243	-0.7307			0.243	-0.88801
0.242	-2.9966		0.242	-2.51148		0.242	-0.73213			0.242	-0.8875
0.241	-3.02083		0.241	-2.5227		0.241	-0.73284			0.241	-0.88598
0.24	-3.03827		0.24	-2.53346		0.24	-0.7332			0.24	-0.88548
0.239	-3.04804		0.239	-2.54469		0.239	-0.73355			0.239	-0.88902
0.238	-3.05612		0.238	-2.55685		0.238	-0.73427			0.238	-0.89003
0.237	-3.06548		0.237	-2.56713		0.237	-0.7332			0.237	-0.89104
0.236	-3.07908		0.236	-2.57929		0.236	-0.7332			0.236	-0.89357
0.235	-3.09609		0.235	-2.59145		0.235	-0.73355			0.235	-0.89661
0.234	-3.11097		0.234	-2.60315		0.234	-0.73391			0.234	-0.89509
0.233	-3.12798		0.233	-2.61811		0.233	-0.73355			0.233	-0.89054
0.232	-3.14626		0.232	-2.62934		0.232	-0.73462			0.232	-0.88953
0.231	-3.15986		0.231	-2.64243		0.231	-0.73498			0.231	-0.88953
0.23	-3.16709		0.23	-2.65319		0.23	-0.73569			0.23	-0.89155
0.229	-3.17389		0.229	-2.66535		0.229	-0.73605			0.229	-0.89104
0.228	-3.1926		0.228	-2.67423		0.228	-0.73676			0.228	-0.89357
0.227	-3.22109		0.227	-2.68686		0.227	-0.73819			0.227	-0.89459
0.226	-3.2449		0.226	-2.69762		0.226	-0.73962			0.226	-0.89256
0.225	-3.25425		0.225	-2.71118		0.225	-0.73962			0.225	-0.89155
0.224	-3.2551		0.224	-2.72147		0.224	-0.7389			0.224	-0.89256
0.223	-3.25893		0.223	-2.73644		0.223	-0.73819			0.223	-0.89408
0.222	-3.27806		0.222	-2.74626		0.222	-0.73783			0.222	-0.8961
0.221	-3.30697		0.221	-2.76216		0.221	-0.7389			0.221	-0.89813
0.22	-3.32951		0.22	-2.77245		0.22	-0.73855			0.22	-0.90116
0.219	-3.34226		0.219	-2.78741		0.219	-0.73962			0.219	-0.89965
0.218	-3.34736		0.218	-2.79911		0.218	-0.73962			0.218	-0.8961
0.217	-3.35587		0.217	-2.81407		0.217	-0.74069			0.217	-0.89408
0.216	-3.37117		0.216	-2.82623		0.216	-0.7414			0.216	-0.89459
0.215	-3.39243		0.215	-2.84026		0.215	-0.74212			0.215	-0.8961
0.214	-3.41497		0.214	-2.85196		0.214	-0.74319			0.214	-0.89863
0.213	-3.4341		0.213	-2.86645		0.213	-0.74461			0.213	-0.90066
0.212	-3.45026		0.212	-2.87721		0.212	-0.74533			0.212	-0.89813
0.211	-3.46216		0.211	-2.88984		0.211	-0.74533			0.211	-0.8961
0.21	-3.46769		0.21	-2.9006		0.21	-0.74497			0.21	-0.89914
0.209	-3.47534		0.209	-2.91416		0.209	-0.74461			0.209	-0.90015
0.208	-3.49022		0.208	-2.92585		0.208	-0.74426			0.208	-0.89914
0.207	-3.51063		0.207	-2.93895		0.207	-0.74533			0.207	-0.90218
0.206	-3.53741		0.206	-2.95111		0.206	-0.74497			0.206	-0.90572
0.205	-3.56207		0.205	-2.96467		0.205	-0.74604			0.205	-0.90724
0.204	-3.57398		0.204	-2.97683		0.204	-0.74675			0.204	-0.90369
0.203	-3.57526		0.203	-2.99179		0.203	-0.74747			0.203	-0.89914
0.202	-3.58206		0.202	-3.00442		0.202	-0.74782			0.202	-0.89965
0.201	-3.60034		0.201	-3.01939		0.201	-0.74925			0.201	-0.90015
0.2	-3.6318		0.2	-3.03295		0.2	-0.75032			0.2	-0.89965
0.199	-3.65986		0.199	-3.04745		0.199	-0.75103			0.199	-0.90167
0.198	-3.679		0.198	-3.06148		0.198	-0.75246			0.198	-0.90471
0.197	-3.68367		0.197	-3.07645		0.197	-0.75175			0.197	-0.90521
0.196	-3.68495		0.196	-3.08814		0.196	-0.75246			0.196	-0.90369
0.195	-3.69558		0.195	-3.10217		0.195	-0.75211			0.195	-0.9042
0.194	-3.71769		0.194	-3.11293		0.194	-0.75282			0.194	-0.9042
0.193	-3.7415		0.193	-3.12742		0.193	-0.75246			0.193	-0.90572
0.192	-3.76276		0.192	-3.14005		0.192	-0.75246			0.192	-0.90774
0.191	-3.77934		0.191	-3.15361		0.191	-0.75353			0.191	-0.91078
0.19	-3.79167		0.19	-3.16764		0.19	-0.7546			0.19	-0.91128
0.189	-3.79889		0.189	-3.18121		0.189	-0.75532			0.189	-0.90673
0.188	-3.8074		0.188	-3.19571		0.188	-0.75639			0.188	-0.9042
0.187	-3.82823		0.187	-3.21207		0.187	-0.75674			0.187	-0.90622
0.186	-3.85842		0.186	-3.22236		0.186	-0.75746			0.186	-0.90977
0.185	-3.88435		0.185	-3.24107		0.185	-0.75853			0.185	-0.90977
0.184	-3.89966		0.184	-3.25323		0.184	-0.75995			0.184	-0.91027
0.183	-3.90561		0.183	-3.27007		0.183	-0.75888			0.183	-0.91128
0.182	-3.91114		0.182	-3.28457		0.182	-0.75888			0.182	-0.91179
0.181	-3.92219		0.181	-3.29953		0.181	-0.75888			0.181	-0.91078
0.18	-3.94473		0.18	-3.3145		0.18	-0.75924			0.18	-0.90926
0.179	-3.97024		0.179	-3.329		0.179	-0.7596			0.179	-0.91078
0.178	-3.99107		0.178	-3.34303		0.178	-0.7596			0.178	-0.91331
0.177	-4.0068		0.177	-3.35706		0.177	-0.76067			0.177	-0.91533
0.176	-4.01616		0.176	-3.36969		0.176	-0.76174			0.176	-0.91736
0.175	-4.02423		0.175	-3.38372		0.175	-0.76245			0.175	-0.91685
0.174	-4.04294		0.174	-3.39821		0.174	-0.76317			0.174	-0.9123
0.173	-4.07185		0.173	-3.41365		0.173	-0.76388			0.173	-0.90875
0.172	-4.09906		0.172	-3.42815		0.172	-0.76531			0.172	-0.91128
0.171	-4.11692		0.171	-3.44358		0.171	-0.76673			0.171	-0.91128
0.17	-4.12883		0.17	-3.45668		0.17	-0.76709			0.17	-0.91128
0.169	-4.13435		0.169	-3.47304		0.169	-0.76745			0.169	-0.91432
0.168	-4.14031		0.168	-3.48614		0.168	-0.76709			0.168	-0.91634
0.167	-4.15519		0.167	-3.50064		0.167	-0.76709			0.167	-0.91584
0.166	-4.179		0.166	-3.5156		0.166	-0.76745			0.166	-0.9128
0.165	-4.20408		0.165	-3.53431		0.165	-0.76673			0.165	-0.91179
0.164	-4.22534		0.164	-3.54694		0.164	-0.7678			0.164	-0.91381
0.163	-4.24235		0.163	-3.56471		0.163	-0.76852			0.163	-0.91938
0.162	-4.25595		0.162	-3.57921		0.162	-0.76959			0.162	-0.92191
0.161	-4.26871		0.161	-3.59371		0.161	-0.77066			0.161	-0.92393
0.16	-4.28146		0.16	-3.60634		0.16	-0.77066			0.16	-0.92343
0.159	-4.30272		0.159	-3.62037		0.159	-0.77137			0.159	-0.92191
0.158	-4.33248		0.158	-3.63346		0.158	-0.7728			0.158	-0.92039
0.157	-4.35799		0.157	-3.64983		0.157	-0.77387			0.157	-0.91837
0.156	-4.37075		0.156	-3.66433		0.156	-0.77458			0.156	-0.91736
0.155	-4.37075		0.155	-3.6807		0.155	-0.77494			0.155	-0.9209
0.154	-4.375		0.154	-3.69613		0.154	-0.77458			0.154	-0.92343
0.153	-4.39201		0.153	-3.71156		0.153	-0.77458			0.153	-0.92292
0.152	-4.42602		0.152	-3.72747		0.152	-0.77494			0.152	-0.92039
0.151	-4.45578		0.151	-3.74337		0.151	-0.7753			0.151	-0.91837
0.15	-4.47704		0.15	-3.75974		0.15	-0.77637			0.15	-0.91938
0.149	-4.48129		0.149	-3.77798		0.149	-0.77637			0.149	-0.91887
0.148	-4.4898		0.148	-3.79247		0.148	-0.77779			0.148	-0.92039
0.147	-4.5068		0.147	-3.81071		0.147	-0.77886			0.147	-0.92242
0.146	-4.53656		0.146	-3.82708		0.146	-0.77958			0.146	-0.92495
0.145	-4.56207		0.145	-3.84298		0.145	-0.78029			0.145	-0.92444
0.144	-4.58333		0.144	-3.85608		0.144	-0.78172			0.144	-0.92292
0.143	-4.60034		0.143	-3.87151		0.143	-0.78279			0.143	-0.9214
0.142	-4.6131		0.142	-3.88648		0.142	-0.78386			0.142	-0.92242
0.141	-4.62585		0.141	-3.90145		0.141	-0.78315			0.141	-0.92444
0.14	-4.63435		0.14	-3.91828		0.14	-0.78279			0.14	-0.92646
0.139	-4.65136		0.139	-3.93418		0.139	-0.7835			0.139	-0.92849
0.138	-4.67687		0.138	-3.95196		0.138	-0.7835			0.138	-0.9295
0.137	-4.70238		0.137	-3.96739		0.137	-0.78422			0.137	-0.92899
0.136	-4.72789		0.136	-3.98423		0.136	-0.78529			0.136	-0.92899
0.135	-4.7449		0.135	-3.99966		0.135	-0.786			0.135	-0.92849
0.134	-4.75765		0.134	-4.0165		0.134	-0.78707			0.134	-0.93051
0.133	-4.7619		0.133	-4.03474		0.133	-0.78778			0.133	-0.93253
0.132	-4.77891		0.132	-4.05157		0.132	-0.78778			0.132	-0.93608
0.131	-4.80017		0.131	-4.06841		0.131	-0.7885			0.131	-0.93911
0.13	-4.83844		0.13	-4.08571		0.13	-0.79028			0.13	-0.93962
0.129	-4.87245		0.129	-4.10255		0.129	-0.79135			0.129	-0.93709
0.128	-4.8852		0.128	-4.11565		0.128	-0.79099			0.128	-0.93203
0.127	-4.8767		0.127	-4.13108		0.127	-0.79171			0.127	-0.93304
0.126	-4.8682		0.126	-4.14605		0.126	-0.79207			0.126	-0.93658
0.125	-4.89796		0.125	-4.16241		0.125	-0.79171			0.125	-0.93759
0.124	-4.94473		0.124	-4.17832		0.124	-0.79242			0.124	-0.93962
0.123	-4.97874		0.123	-4.19656		0.123	-0.79385			0.123	-0.93759
0.122	-4.9915		0.122	-4.21105		0.122	-0.79385			0.122	-0.93709
0.121	-4.99575		0.121	-4.22883		0.121	-0.79492			0.121	-0.93861
0.12	-5.0085		0.12	-4.24286		0.12	-0.79563			0.12	-0.9381
0.119	-5.02976		0.119	-4.2611		0.119	-0.79706			0.119	-0.93861
0.118	-5.05952		0.118	-4.277		0.118	-0.79706			0.118	-0.94063
0.117	-5.08503		0.117	-4.29524		0.117	-0.79884			0.117	-0.94265
0.116	-5.10204		0.116	-4.31301		0.116	-0.79956			0.116	-0.9462
0.115	-5.1148		0.115	-4.33031		0.115	-0.8017			0.115	-0.94518
0.114	-5.1233		0.114	-4.34855		0.114	-0.8017			0.114	-0.94063
0.113	-5.13605		0.113	-4.36539		0.113	-0.80134			0.113	-0.93861
0.112	-5.15306		0.112	-4.3827		0.112	-0.80063			0.112	-0.94063
0.111	-5.17007		0.111	-4.39813		0.111	-0.80206			0.111	-0.94164
0.11	-5.19558		0.11	-4.41497		0.11	-0.80206			0.11	-0.94367
0.109	-5.22109		0.109	-4.42946		0.109	-0.80241			0.109	-0.94367
0.108	-5.25085		0.108	-4.44537		0.108	-0.80384			0.108	-0.94468
0.107	-5.26786		0.107	-4.46454		0.107	-0.8042			0.107	-0.94468
0.106	-5.27211		0.106	-4.47951		0.106	-0.80491			0.106	-0.94468
0.105	-5.28486		0.105	-4.49775		0.105	-0.80562			0.105	-0.94518
0.104	-5.30612		0.104	-4.51318		0.104	-0.80634			0.104	-0.9467
0.103	-5.34014		0.103	-4.53282		0.103	-0.80741			0.103	-0.94923
0.102	-5.37415		0.102	-4.54872		0.102	-0.80919			0.102	-0.95227
0.101	-5.39541		0.101	-4.56556		0.101	-0.81062			0.101	-0.95379
0.1	-5.39966		0.1	-4.58053		0.1	-0.81026			0.1	-0.95429
0.099	-5.39966		0.099	-4.60111		0.099	-0.8099			0.099	-0.95075
0.098	-5.40816		0.098	-4.61935		0.098	-0.81026			0.098	-0.94873
0.097	-5.43793		0.097	-4.63805		0.097	-0.81133			0.097	-0.94822
0.096	-5.46769		0.096	-4.65489		0.096	-0.81062			0.096	-0.94974
0.095	-5.48895		0.095	-4.67266		0.095	-0.81133			0.095	-0.95176
0.094	-5.51871		0.094	-4.68622		0.094	-0.8124			0.094	-0.9548
0.093	-5.53997		0.093	-4.70026		0.093	-0.81347			0.093	-0.95581
0.092	-5.55697		0.092	-4.71896		0.092	-0.8149			0.092	-0.9548
0.091	-5.56548		0.091	-4.73299		0.091	-0.81526			0.091	-0.95379
0.09	-5.58248		0.09	-4.7517		0.09	-0.81597			0.09	-0.95328
0.089	-5.62075		0.089	-4.77041		0.089	-0.8174			0.089	-0.9553
0.088	-5.65476		0.088	-4.78444		0.088	-0.81811			0.088	-0.95834
0.087	-5.67602		0.087	-4.80315		0.087	-0.81918			0.087	-0.95986
0.086	-5.67602		0.086	-4.82185		0.086	-0.81989			0.086	-0.96289
0.085	-5.66752		0.085	-4.83588		0.085	-0.82025			0.085	-0.96542
0.084	-5.68452		0.084	-4.85459		0.084	-0.81989			0.084	-0.96087
0.083	-5.72279		0.083	-4.8733		0.083	-0.82025			0.083	-0.95783
0.082	-5.76105		0.082	-4.89201		0.082	-0.82061			0.082	-0.95935
0.081	-5.79082		0.081	-4.91071		0.081	-0.82168			0.081	-0.96239
0.08	-5.81207		0.08	-4.9341		0.08	-0.82132			0.08	-0.96391
0.079	-5.81633		0.079	-4.94813		0.079	-0.82346			0.079	-0.96492
0.078	-5.82483		0.078	-4.96684		0.078	-0.82418			0.078	-0.96492
0.077	-5.84609		0.077	-4.97619		0.077	-0.82489			0.077	-0.96593
0.076	-5.87585		0.076	-4.99957		0.076	-0.8256			0.076	-0.96644
0.075	-5.90561		0.075	-5.01361		0.075	-0.82667			0.075	-0.96846
0.074	-5.93537		0.074	-5.03231		0.074	-0.82846			0.074	-0.96998
0.073	-5.94388		0.073	-5.04634		0.073	-0.83024			0.073	-0.97099
0.072	-5.94388		0.072	-5.06973		0.072	-0.83024			0.072	-0.97605
0.071	-5.96088		0.071	-5.08376		0.071	-0.82988			0.071	-0.97858
0.07	-5.9949		0.07	-5.10247		0.07	-0.8306			0.07	-0.97858
0.069	-6.03316		0.069	-5.1165		0.069	-0.8306			0.069	-0.97453
0.068	-6.06293		0.068	-5.13988		0.068	-0.83024			0.068	-0.97352
0.067	-6.07993		0.067	-5.15391		0.067	-0.83131			0.067	-0.97605
0.066	-6.08844		0.066	-5.17262		0.066	-0.83203			0.066	-0.97959
0.065	-6.09694		0.065	-5.19133		0.065	-0.8331			0.065	-0.98162
0.064	-6.11395		0.064	-5.21003		0.064	-0.83452			0.064	-0.98263
0.063	-6.13946		0.063	-5.22874		0.063	-0.83488			0.063	-0.98313
0.062	-6.16497		0.062	-5.24745		0.062	-0.83595			0.062	-0.98313
0.061	-6.19048		0.061	-5.2568		0.061	-0.83666			0.061	-0.98313
0.06	-6.22024		0.06	-5.27551		0.06	-0.8388			0.06	-0.98566
0.059	-6.2415		0.059	-5.29422		0.059	-0.84059			0.059	-0.98769
0.058	-6.25425		0.058	-5.30825		0.058	-0.84059			0.058	-0.99123
0.057	-6.26701		0.057	-5.33163		0.057	-0.84094			0.057	-0.99325
0.056	-6.28827		0.056	-5.35034		0.056	-0.84166			0.056	-0.99831
0.055	-6.31803		0.055	-5.36905		0.055	-0.84202			0.055	-0.99629
0.054	-6.34779		0.054	-5.38776		0.054	-0.84273			0.054	-0.99376
0.053	-6.3818		0.053	-5.40646		0.053	-0.8438			0.053	-0.99325
0.052	-6.39881		0.052	-5.42049		0.052	-0.84451			0.052	-0.9968
0.051	-6.40306		0.051	-5.4392		0.051	-0.84558			0.051	-1.00135
0.05	-6.40731		0.05	-5.45791		0.05	-0.84665			0.05	-1.00287
0.049	-6.42857		0.049	-5.48129		0.049	-0.84737			0.049	-1.00337
0.048	-6.46684		0.048	-5.5		0.048	-0.84879			0.048	-1.00439
0.047	-6.5051		0.047	-5.51871		0.047	-0.85058			0.047	-1.00489
0.046	-6.53061		0.046	-5.53274		0.046	-0.85236			0.046	-1.0054
0.045	-6.54337		0.045	-5.55145		0.045	-0.85236			0.045	-1.00692
0.044	-6.54762		0.044	-5.5608		0.044	-0.85201			0.044	-1.01147
0.043	-6.56037		0.043	-5.58418		0.043	-0.85201			0.043	-1.0145
0.042	-6.59014		0.042	-5.59354		0.042	-0.85201			0.042	-1.01855
0.041	-6.6284		0.041	-5.61692		0.041	-0.85236			0.041	-1.02311
0.04	-6.65816		0.04	-5.63095		0.04	-0.85272			0.04	-1.02108
0.039	-6.67942		0.039	-5.64966		0.039	-0.85308			0.039	-1.01754
0.038	-6.69643		0.038	-5.66369		0.038	-0.85415			0.038	-1.01805
0.037	-6.70918		0.037	-5.68707		0.037	-0.85486			0.037	-1.02108
0.036	-6.72194		0.036	-5.70111		0.036	-0.85593			0.036	-1.02817
0.035	-6.74745		0.035	-5.71981		0.035	-0.857			0.035	-1.03171
0.034	-6.77721		0.034	-5.73852		0.034	-0.857			0.034	-1.03272
0.033	-6.80697		0.033	-5.7619		0.033	-0.85807			0.033	-1.03272
0.032	-6.84524		0.032	-5.77594		0.032	-0.86057			0.032	-1.03626
0.031	-6.86224		0.031	-5.79932		0.031	-0.86128			0.031	-1.0393
0.03	-6.8665		0.03	-5.81335		0.03	-0.86021			0.03	-1.04183
0.029	-6.8665		0.029	-5.83673		0.029	-0.86057			0.029	-1.04284
0.028	-6.88776		0.028	-5.84609		0.028	-0.86164			0.028	-1.04891
0.027	-6.93452		0.027	-5.86947		0.027	-0.86128			0.027	-1.0565
0.026	-6.97279		0.026	-5.87883		0.026	-0.86235			0.026	-1.05954
0.025	-6.9898		0.025	-5.90689		0.025	-0.86271			0.025	-1.05701
0.024	-7.00255		0.024	-5.92092		0.024	-0.86378			0.024	-1.05397
0.023	-7.01956		0.023	-5.9443		0.023	-0.86449			0.023	-1.056
0.022	-7.04082		0.022	-5.95833		0.022	-0.86592			0.022	-1.06257
0.021	-7.07908		0.021	-5.97704		0.021	-0.86663			0.021	-1.06763
0.02	-7.1131		0.02	-5.99107		0.02	-0.86806			0.02	-1.06966
0.019	-7.14711		0.019	-6.00978		0.019	-0.86949			0.019	-1.07168
0.018	-7.17262		0.018	-6.02849		0.018	-0.87091			0.018	-1.0732
0.017	-7.18112		0.017	-6.05187		0.017	-0.87127			0.017	-1.07573
0.016	-7.18537		0.016	-6.07526		0.016	-0.87127			0.016	-1.08028
0.015	-7.19813		0.015	-6.09396		0.015	-0.87199			0.015	-1.08281
0.014	-7.23214		0.014	-6.11267		0.014	-0.87163			0.014	-1.08383
0.013	-7.26616		0.013	-6.13138		0.013	-0.8727			0.013	-1.08838
0.012	-7.30017		0.012	-6.14541		0.012	-0.87413			0.012	-1.09647
0.011	-7.33418		0.011	-6.15944		0.011	-0.87448			0.011	-1.10305
0.01	-7.35119		0.01	-6.17815		0.01	-0.8752			0.01	-1.10255
0.009	-7.35544		0.009	-6.19685		0.009	-0.87698			0.009	-1.0985
0.008	-7.36395		0.008	-6.21556		0.008	-0.87734			0.008	-1.09951
0.007	-7.38946		0.007	-6.23427		0.007	-0.87876			0.007	-1.10609
0.006	-7.43197		0.006	-6.25298		0.006	-0.88019			0.006	-1.11267
0.005	-7.47024		0.005	-6.27168		0.005	-0.88198			0.005	-1.11823
0.004	-7.5		0.004	-6.28571		0.004	-0.8834			0.004	-1.11975
0.003	-7.5085		0.003	-6.30442		0.003	-0.88376			0.003	-1.11924
0.002	-7.5085		0.002	-6.32781		0.002	-0.88376			0.002	-1.12076
0.001	-7.52126		0.001	-6.34651		0.001	-0.88376			0.001	-1.12633
0	-7.55527		0	-6.3699		0	-0.88519			0	-1.1324
-0.001	-7.60204		-0.001	-6.38861		-0.001	-0.88483			-0.001	-1.13493
-0.002	-7.63605		-0.002	-6.41199		-0.002	-0.88626			-0.002	-1.1405
-0.003	-7.66156		-0.003	-6.42134		-0.003	-0.88733			-0.003	-1.14809
-0.004	-7.67432		-0.004	-6.44005		-0.004	-0.88804			-0.004	-1.15416
-0.005	-7.68282		-0.005	-6.45876		-0.005	-0.88947			-0.005	-1.15163
-0.006	-7.69133		-0.006	-6.47747		-0.006	-0.89089			-0.006	-1.15112
-0.007	-7.71259		-0.007	-6.4915		-0.007	-0.89197			-0.007	-1.15618
-0.008	-7.76361		-0.008	-6.51488		-0.008	-0.89304			-0.008	-1.16225
-0.009	-7.81463		-0.009	-6.53359		-0.009	-0.89518			-0.009	-1.16681
-0.01	-7.83163		-0.01	-6.5523		-0.01	-0.89625			-0.01	-1.17288
-0.011	-7.82738		-0.011	-6.571		-0.011	-0.8966			-0.011	-1.17794
-0.012	-7.81888		-0.012	-6.58971		-0.012	-0.8966			-0.012	-1.17895
-0.013	-7.84864		-0.013	-6.60842		-0.013	-0.89732			-0.013	-1.183
-0.014	-7.89966		-0.014	-6.62713		-0.014	-0.89839			-0.014	-1.18806
-0.015	-7.94218		-0.015	-6.64583		-0.015	-0.89946			-0.015	-1.19413
-0.016	-7.97194		-0.016	-6.66922		-0.016	-0.89946			-0.016	-1.1997
-0.017	-7.98469		-0.017	-6.68793		-0.017	-0.90088			-0.017	-1.20729
-0.018	-7.99745		-0.018	-6.71131		-0.018	-0.90231			-0.018	-1.21589
-0.019	-8.0102		-0.019	-6.72534		-0.019	-0.90267			-0.019	-1.21943
-0.02	-8.03571		-0.02	-6.74405		-0.02	-0.9041			-0.02	-1.21791
-0.021	-8.06122		-0.021	-6.75808		-0.021	-0.90588			-0.021	-1.21741
-0.022	-8.09524		-0.022	-6.77679		-0.022	-0.90695			-0.022	-1.22449
-0.023	-8.13776		-0.023	-6.79549		-0.023	-0.90909			-0.023	-1.23259
-0.024	-8.16752		-0.024	-6.81888		-0.024	-0.91016			-0.024	-1.23714
-0.025	-8.16752		-0.025	-6.83291		-0.025	-0.91087			-0.025	-1.24321
-0.026	-8.16327		-0.026	-6.85162		-0.026	-0.91087			-0.026	-1.24979
-0.027	-8.18027		-0.027	-6.86565		-0.027	-0.91195			-0.027	-1.25384
-0.028	-8.23129		-0.028	-6.88903		-0.028	-0.91266			-0.028	-1.25788
-0.029	-8.27806		-0.029	-6.90774		-0.029	-0.91373			-0.029	-1.26396
-0.03	-8.30782		-0.03	-6.92645		-0.03	-0.91551			-0.03	-1.27155
-0.031	-8.32058		-0.031	-6.94048		-0.031	-0.91658			-0.031	-1.27812
-0.032	-8.32908		-0.032	-6.96854		-0.032	-0.91765			-0.032	-1.28622
-0.033	-8.35034		-0.033	-6.98257		-0.033	-0.91944			-0.033	-1.29583
-0.034	-8.3801		-0.034	-7.00595		-0.034	-0.92122			-0.034	-1.30292
-0.035	-8.40986		-0.035	-7.01531		-0.035	-0.92158			-0.035	-1.30241
-0.036	-8.44388		-0.036	-7.03401		-0.036	-0.92372			-0.036	-1.30292
-0.037	-8.4949		-0.037	-7.04804		-0.037	-0.92622			-0.037	-1.31051
-0.038	-8.52891		-0.038	-7.06675		-0.038	-0.92729			-0.038	-1.31911
-0.039	-8.52891		-0.039	-7.08546		-0.039	-0.928			-0.039	-1.32569
-0.04	-8.51616		-0.04	-7.10884		-0.04	-0.92871			-0.04	-1.33429
-0.041	-8.52466		-0.041	-7.12755		-0.041	-0.92836			-0.041	-1.34188
-0.042	-8.57143		-0.042	-7.14626		-0.042	-0.93014			-0.042	-1.34542
-0.043	-8.6267		-0.043	-7.16029		-0.043	-0.93193			-0.043	-1.34694
-0.044	-8.67347		-0.044	-7.18367		-0.044	-0.933			-0.044	-1.3525
-0.045	-8.68197		-0.045	-7.19303		-0.045	-0.93442			-0.045	-1.36262
-0.046	-8.66922		-0.046	-7.21641		-0.046	-0.93585			-0.046	-1.37123
-0.047	-8.67772		-0.047	-7.23512		-0.047	-0.93763			-0.047	-1.3778
-0.048	-8.72449		-0.048	-7.2585		-0.048	-0.9387			-0.048	-1.38641
-0.049	-8.77551		-0.049	-7.27721		-0.049	-0.94013			-0.049	-1.39248
-0.05	-8.81378		-0.05	-7.29592		-0.05	-0.94227			-0.05	-1.394
-0.051	-8.84354		-0.051	-7.30995		-0.051	-0.94477			-0.051	-1.39804
-0.052	-8.85629		-0.052	-7.32866		-0.052	-0.9462			-0.052	-1.40513
-0.053	-8.85629		-0.053	-7.34269		-0.053	-0.9462			-0.053	-1.41272
-0.054	-8.8648		-0.054	-7.36139		-0.054	-0.94691			-0.054	-1.41929
-0.055	-8.89456		-0.055	-7.3801		-0.055	-0.94762			-0.055	-1.42688
-0.056	-8.94558		-0.056	-7.39881		-0.056	-0.94905			-0.056	-1.43397
-0.057	-8.99235		-0.057	-7.41752		-0.057	-0.95012			-0.057	-1.43599
-0.058	-9.02211		-0.058	-7.43622		-0.058	-0.95155			-0.058	-1.44004
-0.059	-9.02636		-0.059	-7.45026		-0.059	-0.95333			-0.059	-1.45117
-0.06	-9.02636		-0.06	-7.46896		-0.06	-0.95476			-0.06	-1.4618
-0.061	-9.04762		-0.061	-7.48767		-0.061	-0.95583			-0.061	-1.4704
-0.062	-9.09014		-0.062	-7.51105		-0.062	-0.95726			-0.062	-1.48052
-0.063	-9.1369		-0.063	-7.52976		-0.063	-0.9594			-0.063	-1.49368
-0.064	-9.17942		-0.064	-7.54847		-0.064	-0.96154			-0.064	-1.50177
-0.065	-9.20493		-0.065	-7.56718		-0.065	-0.96404			-0.065	-1.50228
-0.066	-9.21769		-0.066	-7.59056		-0.066	-0.96582			-0.066	-1.50379
-0.067	-9.21769		-0.067	-7.60459		-0.067	-0.96618			-0.067	-1.5129
-0.068	-9.23469		-0.068	-7.6233		-0.068	-0.96653			-0.068	-1.52707
-0.069	-9.25595		-0.069	-7.63733		-0.069	-0.96796			-0.069	-1.53972
-0.07	-9.26871		-0.07	-7.65604		-0.07	-0.96939			-0.07	-1.5463
-0.071	-9.30697		-0.071	-7.67007		-0.071	-0.97081			-0.071	-1.54731
-0.072	-9.36224		-0.072	-7.69345		-0.072	-0.9726			-0.072	-1.55642
-0.073	-9.39201		-0.073	-7.70748		-0.073	-0.9751			-0.073	-1.57008
-0.074	-9.39626		-0.074	-7.73087		-0.074	-0.97688			-0.074	-1.57919
-0.075	-9.39626		-0.075	-7.7449		-0.075	-0.97938			-0.075	-1.58071
-0.076	-9.43452		-0.076	-7.76361		-0.076	-0.98116			-0.076	-1.5888
-0.077	-9.4983		-0.077	-7.77764		-0.077	-0.98295			-0.077	-1.60449
-0.078	-9.56207		-0.078	-7.80102		-0.078	-0.98544			-0.078	-1.62118
-0.079	-9.59184		-0.079	-7.81973		-0.079	-0.98794			-0.079	-1.62726
-0.08	-9.58759		-0.08	-7.83844		-0.08	-0.98865			-0.08	-1.62422
-0.081	-9.57058		-0.081	-7.85714		-0.081	-0.99008			-0.081	-1.62928
-0.082	-9.57483		-0.082	-7.88053		-0.082	-0.99044			-0.082	-1.64193
-0.083	-9.6131		-0.083	-7.89456		-0.083	-0.99222			-0.083	-1.65407
-0.084	-9.68112		-0.084	-7.91794		-0.084	-0.99365			-0.084	-1.66622
-0.085	-9.72789		-0.085	-7.93197		-0.085	-0.99615			-0.085	-1.67836
-0.086	-9.74915		-0.086	-7.95068		-0.086	-0.99757			-0.086	-1.68393
-0.087	-9.73639		-0.087	-7.96939		-0.087	-1.00007			-0.087	-1.6905
-0.088	-9.73214		-0.088	-7.9881		-0.088	-1.00186			-0.088	-1.69911
-0.089	-9.7619		-0.089	-8.01148		-0.089	-1.00471			-0.089	-1.70923
-0.09	-9.82143		-0.09	-8.03019		-0.09	-1.00542			-0.09	-1.71833
-0.091	-9.8852		-0.091	-8.04889		-0.091	-1.00792			-0.091	-1.72997
-0.092	-9.92347		-0.092	-8.06293		-0.092	-1.01042			-0.092	-1.74667
-0.093	-9.93197		-0.093	-8.08163		-0.093	-1.01327			-0.093	-1.7578
-0.094	-9.91922		-0.094	-8.10502		-0.094	-1.01541			-0.094	-1.76134
-0.095	-9.91922		-0.095	-8.12372		-0.095	-1.01577			-0.095	-1.76235
-0.096	-9.95748		-0.096	-8.14243		-0.096	-1.01684			-0.096	-1.77096
-0.097	-10.0085		-0.097	-8.16582		-0.097	-1.01862			-0.097	-1.78563
-0.098	-10.0553		-0.098	-8.18452		-0.098	-1.01969			-0.098	-1.79828
-0.099	-10.0808		-0.099	-8.19855		-0.099	-1.02219			-0.099	-1.80891
-0.1	-10.0935		-0.1	-8.21726		-0.1	-1.02362			-0.1	-1.82206
-0.101	-10.102		-0.101	-8.23129		-0.101	-1.02647			-0.101	-1.83218
-0.102	-10.1275		-0.102	-8.25468		-0.102	-1.02861			-0.102	-1.83977
-0.103	-10.1658		-0.103	-8.26871		-0.103	-1.03147			-0.103	-1.84584
-0.104	-10.1998		-0.104	-8.29209		-0.104	-1.0329			-0.104	-1.85242
-0.105	-10.2253		-0.105	-8.30612		-0.105	-1.03611			-0.105	-1.86507
-0.106	-10.2764		-0.106	-8.32951		-0.106	-1.03896			-0.106	-1.88227
-0.107	-10.3231		-0.107	-8.34354		-0.107	-1.04182			-0.107	-1.89847
-0.108	-10.3316		-0.108	-8.36692		-0.108	-1.04253			-0.108	-1.9096
-0.109	-10.3146		-0.109	-8.38095		-0.109	-1.04431			-0.109	-1.91364
-0.11	-10.3061		-0.11	-8.40434		-0.11	-1.0461			-0.11	-1.91567
-0.111	-10.3401		-0.111	-8.42304		-0.111	-1.04752			-0.111	-1.92629
-0.112	-10.3997		-0.112	-8.45111		-0.112	-1.04931			-0.112	-1.93894
-0.113	-10.4592		-0.113	-8.46981		-0.113	-1.05145			-0.113	-1.95362
-0.114	-10.4847		-0.114	-8.4932		-0.114	-1.05359			-0.114	-1.96677
-0.115	-10.4762		-0.115	-8.50723		-0.115	-1.05609			-0.115	-1.97892
-0.116	-10.4804		-0.116	-8.52594		-0.116	-1.05894			-0.116	-1.99055
-0.117	-10.523		-0.117	-8.53997		-0.117	-1.06144			-0.117	-2.00017
-0.118	-10.591		-0.118	-8.56803		-0.118	-1.06287			-0.118	-2.01181
-0.119	-10.6335		-0.119	-8.58673		-0.119	-1.06715			-0.119	-2.02193
-0.12	-10.6548		-0.12	-8.61012		-0.12	-1.06929			-0.12	-2.03458
-0.121	-10.6675		-0.121	-8.62415		-0.121	-1.0725			-0.121	-2.05532
-0.122	-10.676		-0.122	-8.65221		-0.122	-1.07321			-0.122	-2.07354
-0.123	-10.6803		-0.123	-8.66624		-0.123	-1.07535			-0.123	-2.08366
-0.124	-10.7015		-0.124	-8.68495		-0.124	-1.07607			-0.124	-2.08619
-0.125	-10.7398		-0.125	-8.69898		-0.125	-1.07928			-0.125	-2.09378
-0.126	-10.7951		-0.126	-8.72236		-0.126	-1.08142			-0.126	-2.10794
-0.127	-10.8418		-0.127	-8.74107		-0.127	-1.08427			-0.127	-2.12515
-0.128	-10.8546		-0.128	-8.76446		-0.128	-1.08748			-0.128	-2.1383
-0.129	-10.8461		-0.129	-8.77849		-0.129	-1.09034			-0.129	-2.15348
-0.13	-10.8546		-0.13	-8.80187		-0.13	-1.09319			-0.13	-2.16714
-0.131	-10.9184		-0.131	-8.8159		-0.131	-1.09498			-0.131	-2.17423
-0.132	-10.9779		-0.132	-8.83461		-0.132	-1.09926			-0.132	-2.18485
-0.133	-11.0076		-0.133	-8.84864		-0.133	-1.10283			-0.133	-2.197
-0.134	-11.0204		-0.134	-8.86735		-0.134	-1.10639			-0.134	-2.20914
-0.135	-11.0332		-0.135	-8.88605		-0.135	-1.1096			-0.135	-2.22331
-0.136	-11.0459		-0.136	-8.90944		-0.136	-1.11068			-0.136	-2.24355
-0.137	-11.0629		-0.137	-8.92347		-0.137	-1.11282			-0.137	-2.26278
-0.138	-11.0927		-0.138	-8.94685		-0.138	-1.11496			-0.138	-2.27543
-0.139	-11.1267		-0.139	-8.96556		-0.139	-1.11781			-0.139	-2.27846
-0.14	-11.165		-0.14	-8.98427		-0.14	-1.12067			-0.14	-2.28453
-0.141	-11.2032		-0.141	-9.00298		-0.141	-1.12352			-0.141	-2.29971
-0.142	-11.233		-0.142	-9.02636		-0.142	-1.12602			-0.142	-2.3154
-0.143	-11.25		-0.143	-9.04974		-0.143	-1.12923			-0.143	-2.33108
-0.144	-11.267		-0.144	-9.06845		-0.144	-1.1328			-0.144	-2.35234
-0.145	-11.2883		-0.145	-9.09184		-0.145	-1.13601			-0.145	-2.37156
-0.146	-11.318		-0.146	-9.11522		-0.146	-1.1385			-0.146	-2.37612
-0.147	-11.3733		-0.147	-9.12925		-0.147	-1.14279			-0.147	-2.37814
-0.148	-11.4328		-0.148	-9.14796		-0.148	-1.14671			-0.148	-2.39231
-0.149	-11.4541		-0.149	-9.16667		-0.149	-1.14992			-0.149	-2.4166
-0.15	-11.4328		-0.15	-9.1807		-0.15	-1.15135			-0.15	-2.43684
-0.151	-11.4158		-0.151	-9.1994		-0.151	-1.15349			-0.151	-2.44898
-0.152	-11.4456		-0.152	-9.22279		-0.152	-1.15634			-0.152	-2.46467
-0.153	-11.5093		-0.153	-9.2415		-0.153	-1.15884			-0.153	-2.48187
-0.154	-11.5731		-0.154	-9.26488		-0.154	-1.16277			-0.154	-2.49148
-0.155	-11.6114		-0.155	-9.28359		-0.155	-1.16598			-0.155	-2.49705
-0.156	-11.6157		-0.156	-9.3023		-0.156	-1.16883			-0.156	-2.50818
-0.157	-11.6029		-0.157	-9.321		-0.157	-1.1724			-0.157	-2.52336
-0.158	-11.6071		-0.158	-9.33971		-0.158	-1.17632			-0.158	-2.54664
-0.159	-11.6539		-0.159	-9.3631		-0.159	-1.17989			-0.159	-2.57092
-0.16	-11.7219		-0.16	-9.3818		-0.16	-1.18275			-0.16	-2.58155
-0.161	-11.7815		-0.161	-9.40986		-0.161	-1.18667			-0.161	-2.58458
-0.162	-11.8155		-0.162	-9.42857		-0.162	-1.19167			-0.162	-2.59066
-0.163	-11.8197		-0.163	-9.45196		-0.163	-1.19488			-0.163	-2.61241
-0.164	-11.8112		-0.164	-9.46599		-0.164	-1.19737			-0.164	-2.63265
-0.165	-11.824		-0.165	-9.48937		-0.165	-1.19951			-0.165	-2.64733
-0.166	-11.875		-0.166	-9.5034		-0.166	-1.20166			-0.166	-2.65896
-0.167	-11.926		-0.167	-9.52679		-0.167	-1.20522			-0.167	-2.67667
-0.168	-11.96		-0.168	-9.54549		-0.168	-1.20843			-0.168	-2.69236
-0.169	-11.977		-0.169	-9.5642		-0.169	-1.21236			-0.169	-2.69894
-0.17	-12.0025		-0.17	-9.58759		-0.17	-1.21664			-0.17	-2.70754
-0.171	-12.0281		-0.171	-9.60162		-0.171	-1.22092			-0.171	-2.72474
-0.172	-12.0451		-0.172	-9.62032		-0.172	-1.22485			-0.172	-2.74701
-0.173	-12.0536		-0.173	-9.63903		-0.173	-1.22806			-0.173	-2.76927
-0.174	-12.0833		-0.174	-9.65774		-0.174	-1.23198			-0.174	-2.79204
-0.175	-12.1429		-0.175	-9.68112		-0.175	-1.23733			-0.175	-2.80519
-0.176	-12.2066		-0.176	-9.70451		-0.176	-1.24126			-0.176	-2.80975
-0.177	-12.2194		-0.177	-9.72789		-0.177	-1.24554			-0.177	-2.81987
-0.178	-12.1939		-0.178	-9.75128		-0.178	-1.24839			-0.178	-2.8391
-0.179	-12.1726		-0.179	-9.77466		-0.179	-1.25196			-0.179	-2.85681
-0.18	-12.2109		-0.18	-9.78869		-0.18	-1.25482			-0.18	-2.8735
-0.181	-12.2959		-0.181	-9.8074		-0.181	-1.25945			-0.181	-2.89526
-0.182	-12.3512		-0.182	-9.82611		-0.182	-1.26302			-0.182	-2.91955
-0.183	-12.3597		-0.183	-9.85417		-0.183	-1.26802			-0.183	-2.93523
-0.184	-12.3767		-0.184	-9.87287		-0.184	-1.27266			-0.184	-2.93776
-0.185	-12.4107		-0.185	-9.89626		-0.185	-1.27694			-0.185	-2.94535
-0.186	-12.4405		-0.186	-9.91497		-0.186	-1.28086			-0.186	-2.96509
-0.187	-12.4787		-0.187	-9.94303		-0.187	-1.28443			-0.187	-2.98735
-0.188	-12.5383		-0.188	-9.96173		-0.188	-1.28942			-0.188	-3.00961
-0.189	-12.5978		-0.189	-9.98512		-0.189	-1.29478			-0.189	-3.02834
-0.19	-12.6148		-0.19	-10.0038		-0.19	-1.29906			-0.19	-3.04149
-0.191	-12.5935		-0.191	-10.0319		-0.191	-1.30405			-0.191	-3.05009
-0.192	-12.5808		-0.192	-10.0506		-0.192	-1.30691			-0.192	-3.05819
-0.193	-12.602		-0.193	-10.0833		-0.193	-1.31155			-0.193	-3.07438
-0.194	-12.6403		-0.194	-10.0974		-0.194	-1.31511			-0.194	-3.09513
-0.195	-12.6871		-0.195	-10.1254		-0.195	-1.31939			-0.195	-3.12144
-0.196	-12.7381		-0.196	-10.1348		-0.196	-1.32546			-0.196	-3.14623
-0.197	-12.7806		-0.197	-10.1582		-0.197	-1.33046			-0.197	-3.16394
-0.198	-12.7934		-0.198	-10.1722		-0.198	-1.33545			-0.198	-3.17305
-0.199	-12.7891		-0.199	-10.2003		-0.199	-1.34045			-0.199	-3.17507
-0.2	-12.8104		-0.2	-10.219		-0.2	-1.34473			-0.2	-3.1857
-0.201	-12.8614		-0.201	-10.2517		-0.201	-1.35008			-0.201	-3.20644
-0.202	-12.9294		-0.202	-10.2704		-0.202	-1.3565			-0.202	-3.22972
-0.203	-12.9847		-0.203	-10.2938		-0.203	-1.36292			-0.203	-3.25603
-0.204	-13.0145		-0.204	-10.3125		-0.204	-1.36899			-0.204	-3.28133
-0.205	-13.0187		-0.205	-10.3406		-0.205	-1.37363			-0.205	-3.2955
-0.206	-13.006		-0.206	-10.3593		-0.206	-1.37755			-0.206	-3.29954
-0.207	-13.0272		-0.207	-10.3873		-0.207	-1.38255			-0.207	-3.31321
-0.208	-13.0825		-0.208	-10.406		-0.208	-1.38683			-0.208	-3.33699
-0.209	-13.142		-0.209	-10.4388		-0.209	-1.39361			-0.209	-3.36178
-0.21	-13.1973		-0.21	-10.4575		-0.21	-1.39896			-0.21	-3.38253
-0.211	-13.2398		-0.211	-10.4855		-0.211	-1.40467			-0.211	-3.41036
-0.212	-13.2653		-0.212	-10.4996		-0.212	-1.41073			-0.212	-3.4306
-0.213	-13.2866		-0.213	-10.523		-0.213	-1.41644			-0.213	-3.43819
-0.214	-13.3291		-0.214	-10.5417		-0.214	-1.42144			-0.214	-3.44223
-0.215	-13.3631		-0.215	-10.565		-0.215	-1.42893			-0.215	-3.45691
-0.216	-13.3929		-0.216	-10.5838		-0.216	-1.43606			-0.216	-3.47765
-0.217	-13.4354		-0.217	-10.6071		-0.217	-1.4432			-0.217	-3.50042
-0.218	-13.4821		-0.218	-10.6305		-0.218	-1.44998			-0.218	-3.52673
-0.219	-13.4907		-0.219	-10.6539		-0.219	-1.45462			-0.219	-3.54647
-0.22	-13.4779		-0.22	-10.6726		-0.22	-1.46033			-0.22	-3.55456
-0.221	-13.4907		-0.221	-10.6913		-0.221	-1.46603			-0.221	-3.56266
-0.222	-13.5332		-0.222	-10.7147		-0.222	-1.47174			-0.222	-3.58138
-0.223	-13.5927		-0.223	-10.7381		-0.223	-1.47924			-0.223	-3.60516
-0.224	-13.6565		-0.224	-10.7662		-0.224	-1.48566			-0.224	-3.6254
-0.225	-13.6862		-0.225	-10.7895		-0.225	-1.49279			-0.225	-3.64918
-0.226	-13.6777		-0.226	-10.8176		-0.226	-1.49993			-0.226	-3.676
-0.227	-13.6735		-0.227	-10.841		-0.227	-1.50671			-0.227	-3.69826
-0.228	-13.716		-0.228	-10.869		-0.228	-1.51349			-0.228	-3.70332
-0.229	-13.7968		-0.229	-10.8831		-0.229	-1.52098			-0.229	-3.7018
-0.23	-13.8733		-0.23	-10.9111		-0.23	-1.52811			-0.23	-3.71496
-0.231	-13.9286		-0.231	-10.9299		-0.231	-1.53596			-0.231	-3.74228
-0.232	-13.9498		-0.232	-10.9579		-0.232	-1.54381			-0.232	-3.76809
-0.233	-13.9541		-0.233	-10.9813		-0.233	-1.55059			-0.233	-3.79187
-0.234	-13.9498		-0.234	-11.0093		-0.234	-1.5563			-0.234	-3.80907
-0.235	-13.9711		-0.235	-11.0327		-0.235	-1.56308			-0.235	-3.81363
-0.236	-14.0264		-0.236	-11.0561		-0.236	-1.56915			-0.236	-3.82172
-0.237	-14.0774		-0.237	-11.0795		-0.237	-1.57771			-0.237	-3.84247
-0.238	-14.1412		-0.238	-11.0982		-0.238	-1.5852			-0.238	-3.86726
-0.239	-14.1794		-0.239	-11.1263		-0.239	-1.59305			-0.239	-3.887
-0.24	-14.1752		-0.24	-11.145		-0.24	-1.60161			-0.24	-3.90825
-0.241	-14.1539		-0.241	-11.173		-0.241	-1.60946			-0.241	-3.93304
-0.242	-14.1709		-0.242	-11.1964		-0.242	-1.61767			-0.242	-3.95783
-0.243	-14.2304		-0.243	-11.2292		-0.243	-1.62552			-0.243	-3.96644
-0.244	-14.3197		-0.244	-11.2432		-0.244	-1.63479			-0.244	-3.96897
-0.245	-14.392		-0.245	-11.2666		-0.245	-1.64371			-0.245	-3.98516
-0.246	-14.4133		-0.246	-11.2853		-0.246	-1.65192			-0.246	-4.01198
-0.247	-14.3878		-0.247	-11.3133		-0.247	-1.65941			-0.247	-4.03677
-0.248	-14.3707		-0.248	-11.3367		-0.248	-1.66655			-0.248	-4.06156
-0.249	-14.409		-0.249	-11.3601		-0.249	-1.6744			-0.249	-4.08534
-0.25	-14.4855		-0.25	-11.3835		-0.25	-1.6826			-0.25	-4.09647
-0.251	-14.5493		-0.251	-11.4069		-0.251	-1.69117			-0.251	-4.10204
-0.252	-14.5791		-0.252	-11.4303		-0.252	-1.69973			-0.252	-4.11368
-0.253	-14.5833		-0.253	-11.449		-0.253	-1.70901			-0.253	-4.14505
-0.254	-14.5833		-0.254	-11.477		-0.254	-1.71792			-0.254	-4.18452
-0.255	-14.5961		-0.255	-11.5004		-0.255	-1.7272			-0.255	-4.2083
-0.256	-14.6429		-0.256	-11.5285		-0.256	-1.73576			-0.256	-4.22753
-0.257	-14.6939		-0.257	-11.5519		-0.257	-1.74504			-0.257	-4.24169
-0.258	-14.7151		-0.258	-11.5753		-0.258	-1.75503			-0.258	-4.25181
-0.259	-14.7576		-0.259	-11.6033		-0.259	-1.76502			-0.259	-4.26446
-0.26	-14.8087		-0.26	-11.6267		-0.26	-1.7743			-0.26	-4.28521
-0.261	-14.8129		-0.261	-11.6454		-0.261	-1.78286			-0.261	-4.30747
-0.262	-14.7959		-0.262	-11.6688		-0.262	-1.79			-0.262	-4.33378
-0.263	-14.8002		-0.263	-11.6922		-0.263	-1.79892			-0.263	-4.36617
-0.264	-14.8512		-0.264	-11.7156		-0.264	-1.80855			-0.264	-4.39147
-0.265	-14.9235		-0.265	-11.7436		-0.265	-1.81783			-0.265	-4.40007
-0.266	-14.9872		-0.266	-11.7717		-0.266	-1.82817			-0.266	-4.40057
-0.267	-14.9957		-0.267	-11.7951		-0.267	-1.83781			-0.267	-4.41575
-0.268	-14.9745		-0.268	-11.8185		-0.268	-1.84815			-0.268	-4.44004
-0.269	-14.9787		-0.269	-11.8372		-0.269	-1.85814			-0.269	-4.46635
-0.27	-15.017		-0.27	-11.8652		-0.27	-1.86778			-0.27	-4.49013
-0.271	-15.0723		-0.271	-11.8886		-0.271	-1.87812			-0.271	-4.51493
-0.272	-15.1616		-0.272	-11.912		-0.272	-1.88918			-0.272	-4.53517
-0.273	-15.2381		-0.273	-11.9447		-0.273	-1.90167			-0.273	-4.54377
-0.274	-15.2508		-0.274	-11.9681		-0.274	-1.91166			-0.274	-4.55186
-0.275	-15.1998		-0.275	-12.0055		-0.275	-1.92129			-0.275	-4.56856
-0.276	-15.1658		-0.276	-12.0196		-0.276	-1.93021			-0.276	-4.5888
-0.277	-15.2253		-0.277	-12.0476		-0.277	-1.94056			-0.277	-4.6141
-0.278	-15.3189		-0.278	-12.0617		-0.278	-1.95091			-0.278	-4.64648
-0.279	-15.3784		-0.279	-12.0944		-0.279	-1.96304			-0.279	-4.67381
-0.28	-15.4039		-0.28	-12.1131		-0.28	-1.97374			-0.28	-4.6814
-0.281	-15.3997		-0.281	-12.1458		-0.281	-1.98516			-0.281	-4.67937
-0.282	-15.4082		-0.282	-12.1692		-0.282	-1.99657			-0.282	-4.68899
-0.283	-15.4294		-0.283	-12.202		-0.283	-2.00692			-0.283	-4.71935
-0.284	-15.4634		-0.284	-12.2207		-0.284	-2.01834			-0.284	-4.76286
-0.285	-15.5102		-0.285	-12.2487		-0.285	-2.03011			-0.285	-4.78968
-0.286	-15.5782		-0.286	-12.2674		-0.286	-2.04296			-0.286	-4.80334
-0.287	-15.6293		-0.287	-12.3002		-0.287	-2.05651			-0.287	-4.80941
-0.288	-15.6378		-0.288	-12.3189		-0.288	-2.06758			-0.288	-4.81751
-0.289	-15.608		-0.289	-12.3563		-0.289	-2.07792			-0.289	-4.83825
-0.29	-15.5952		-0.29	-12.3797		-0.29	-2.08898			-0.29	-4.86102
-0.291	-15.6207		-0.291	-12.4171		-0.291	-2.09933			-0.291	-4.87823
-0.292	-15.6888		-0.292	-12.4311		-0.292	-2.11146			-0.292	-4.901
-0.293	-15.7738		-0.293	-12.4592		-0.293	-2.12359			-0.293	-4.93641
-0.294	-15.8121		-0.294	-12.4732		-0.294	-2.13608			-0.294	-4.96526
-0.295	-15.8036		-0.295	-12.506		-0.295	-2.14892			-0.295	-4.97183
-0.296	-15.8078		-0.296	-12.5293		-0.296	-2.16105			-0.296	-4.97133
-0.297	-15.8631		-0.297	-12.5668		-0.297	-2.17283			-0.297	-4.98195
-0.298	-15.9396		-0.298	-12.5948		-0.298	-2.18531			-0.298	-5.01282
-0.299	-15.9907		-0.299	-12.6275		-0.299	-2.19816			-0.299	-5.04723
-0.3	-16.0374		-0.3	-12.6509		-0.3	-2.21136			-0.3	-5.06999
-0.301	-16.0714		-0.301	-12.679		-0.301	-2.22492			-0.301	-5.09023
-0.302	-16.0629		-0.302	-12.6977		-0.302	-2.23634			-0.302	-5.10035
-0.303	-16.0204		-0.303	-12.7258		-0.303	-2.24775			-0.303	-5.11047
-0.304	-16.0077		-0.304	-12.7538		-0.304	-2.25917			-0.304	-5.11553
-0.305	-16.0459		-0.305	-12.7819		-0.305	-2.27201			-0.305	-5.13577
-0.306	-16.1437		-0.306	-12.8053		-0.306	-2.28486			-0.306	-5.16107
-0.307	-16.233		-0.307	-12.8333		-0.307	-2.29913			-0.307	-5.18637
-0.308	-16.2542		-0.308	-12.8567		-0.308	-2.31304			-0.308	-5.21673
-0.309	-16.233		-0.309	-12.8848		-0.309	-2.32589			-0.309	-5.23191
-0.31	-16.216		-0.31	-12.9082		-0.31	-2.33873			-0.31	-5.23697
-0.311	-16.2415		-0.311	-12.9362		-0.311	-2.35193			-0.311	-5.24203
-0.312	-16.3265		-0.312	-12.9596		-0.312	-2.36513			-0.312	-5.26733
-0.313	-16.4116		-0.313	-12.9877		-0.313	-2.38048			-0.313	-5.29263
-0.314	-16.4498		-0.314	-13.0157		-0.314	-2.39546			-0.314	-5.32299
-0.315	-16.4456		-0.315	-13.0438		-0.315	-2.40938			-0.315	-5.35335
-0.316	-16.4243		-0.316	-13.0718		-0.316	-2.42151			-0.316	-5.37359
-0.317	-16.4243		-0.317	-13.0906		-0.317	-2.43435			-0.317	-5.38371
-0.318	-16.4881		-0.318	-13.1186		-0.318	-2.44613			-0.318	-5.38371
-0.319	-16.5731		-0.319	-13.1467		-0.319	-2.46004			-0.319	-5.40395
-0.32	-16.6284		-0.32	-13.1794		-0.32	-2.47467			-0.32	-5.42419
-0.321	-16.6667		-0.321	-13.2028		-0.321	-2.4893			-0.321	-5.44949
-0.322	-16.6964		-0.322	-13.2402		-0.322	-2.50321			-0.322	-5.47478
-0.323	-16.7049		-0.323	-13.2636		-0.323	-2.51713			-0.323	-5.5102
-0.324	-16.7049		-0.324	-13.2963		-0.324	-2.53068			-0.324	-5.53044
-0.325	-16.7177		-0.325	-13.3104		-0.325	-2.54531			-0.325	-5.5355
-0.326	-16.7602		-0.326	-13.3338		-0.326	-2.55887			-0.326	-5.5355
-0.327	-16.8112		-0.327	-13.3618		-0.327	-2.57528			-0.327	-5.55068
-0.328	-16.8708		-0.328	-13.3946		-0.328	-2.59098			-0.328	-5.57092
-0.329	-16.9048		-0.329	-13.4179		-0.329	-2.60632			-0.329	-5.59622
-0.33	-16.8835		-0.33	-13.4507		-0.33	-2.61988			-0.33	-5.62658
-0.331	-16.8537		-0.331	-13.4694		-0.331	-2.63272			-0.331	-5.65694
-0.332	-16.8878		-0.332	-13.5021		-0.332	-2.64628			-0.332	-5.67718
-0.333	-16.977		-0.333	-13.5255		-0.333	-2.6602			-0.333	-5.67212
-0.334	-17.0791		-0.334	-13.5536		-0.334	-2.67483			-0.334	-5.66706
-0.335	-17.1344		-0.335	-13.5816		-0.335	-2.69052			-0.335	-5.6873
-0.336	-17.1301		-0.336	-13.6144		-0.336	-2.7048			-0.336	-5.72272
-0.337	-17.0833		-0.337	-13.6471		-0.337	-2.72121			-0.337	-5.75308
-0.338	-17.0791		-0.338	-13.6752		-0.338	-2.73512			-0.338	-5.77838
-0.339	-17.1471		-0.339	-13.7079		-0.339	-2.75046			-0.339	-5.7885
-0.34	-17.2321		-0.34	-13.7313		-0.34	-2.76509			-0.34	-5.78344
-0.341	-17.2832		-0.341	-13.75		-0.341	-2.78222			-0.341	-5.79356
-0.342	-17.3087		-0.342	-13.7781		-0.342	-2.79934			-0.342	-5.81886
-0.343	-17.3129		-0.343	-13.8061		-0.343	-2.81611			-0.343	-5.84922
-0.344	-17.3002		-0.344	-13.8342		-0.344	-2.82967			-0.344	-5.87452
-0.345	-17.3087		-0.345	-13.8669		-0.345	-2.8443			-0.345	-5.89475
-0.346	-17.3597		-0.346	-13.8903		-0.346	-2.85964			-0.346	-5.91499
-0.347	-17.432		-0.347	-13.923		-0.347	-2.87463			-0.347	-5.93017
-0.348	-17.483		-0.348	-13.9418		-0.348	-2.88997			-0.348	-5.93017
-0.349	-17.517		-0.349	-13.9698		-0.349	-2.90602			-0.349	-5.94535
-0.35	-17.5042		-0.35	-13.9979		-0.35	-2.92351			-0.35	-5.96559
-0.351	-17.483		-0.351	-14.0259		-0.351	-2.94063			-0.351	-5.99089
-0.352	-17.4958		-0.352	-14.054		-0.352	-2.95597			-0.352	-6.02125
-0.353	-17.5595		-0.353	-14.0914		-0.353	-2.97096			-0.353	-6.05161
-0.354	-17.6446		-0.354	-14.1242		-0.354	-2.98701			-0.354	-6.06173
-0.355	-17.7083		-0.355	-14.1522		-0.355	-3.00485			-0.355	-6.06173
-0.356	-17.7253		-0.356	-14.1803		-0.356	-3.02305			-0.356	-6.05667
-0.357	-17.7296		-0.357	-14.2037		-0.357	-3.03982			-0.357	-6.06679
-0.358	-17.7934		-0.358	-14.2317		-0.358	-3.0548			-0.358	-6.10221
-0.359	-17.8146		-0.359	-14.2645		-0.359	-3.06907			-0.359	-6.19329
-0.36	-17.8912		-0.36	-14.2972		-0.36	-3.08513			-0.36	-6.19835
-0.361	-17.9719		-0.361	-14.3253		-0.361	-3.10261			-0.361	-6.21353
-0.362	-18.0017		-0.362	-14.358		-0.362	-3.11902			-0.362	-6.23883
-0.363	-17.9932		-0.363	-14.3767		-0.363	-3.13579			-0.363	-6.24389
-0.364	-17.9804		-0.364	-14.4141		-0.364	-3.15185			-0.364	-6.25401
-0.365	-17.9932		-0.365	-14.4282		-0.365	-3.16862			-0.365	-6.25907
-0.366	-18.057		-0.366	-14.4656		-0.366	-3.18539			-0.366	-6.27931
-0.367	-18.1378		-0.367	-14.489		-0.367	-3.20215			-0.367	-6.31978
-0.368	-18.1803		-0.368	-14.5264		-0.368	-3.21857			-0.368	-6.3552
-0.369	-18.1888		-0.369	-14.5544		-0.369	-3.23676			-0.369	-6.36532
-0.37	-18.1803		-0.37	-14.5918		-0.37	-3.25532			-0.37	-6.36532
-0.371	-18.1675		-0.371	-14.6199		-0.371	-3.27351			-0.371	-6.37544
-0.372	-18.2143		-0.372	-14.648		-0.372	-3.2885			-0.372	-6.39568
-0.373	-18.2781		-0.373	-14.6713		-0.373	-3.30313			-0.373	-6.41086
-0.374	-18.3333		-0.374	-14.6994		-0.374	-3.31954			-0.374	-6.43616
-0.375	-18.3758		-0.375	-14.7321		-0.375	-3.33666			-0.375	-6.47158
-0.376	-18.4184		-0.376	-14.7649		-0.376	-3.35486			-0.376	-6.49688
-0.377	-18.4864		-0.377	-14.7883		-0.377	-3.37377			-0.377	-6.50194
-0.378	-18.5289		-0.378	-14.821		-0.378	-3.38947			-0.378	-6.507
-0.379	-18.5162		-0.379	-14.8444		-0.379	-3.40695			-0.379	-6.52218
-0.38	-18.5247		-0.38	-14.8865		-0.38	-3.42372			-0.38	-6.54242
-0.381	-18.5714		-0.381	-14.9145		-0.381	-3.4412			-0.381	-6.57278
-0.382	-18.6565		-0.382	-14.952		-0.382	-3.45904			-0.382	-6.61326
-0.383	-18.733		-0.383	-14.9753		-0.383	-3.47795			-0.383	-6.65374
-0.384	-18.733		-0.384	-15.0221		-0.384	-3.4965			-0.384	-6.66892
-0.385	-18.682		-0.385	-15.0455		-0.385	-3.51506			-0.385	-6.6588
-0.386	-18.6692		-0.386	-15.0876		-0.386	-3.53111			-0.386	-6.67398
-0.387	-18.7542		-0.387	-15.1063		-0.387	-3.54788			-0.387	-6.70433
-0.388	-18.8691		-0.388	-15.139		-0.388	-3.56572			-0.388	-6.73975
-0.389	-18.9371		-0.389	-15.1531		-0.389	-3.5857			-0.389	-6.77011
-0.39	-18.9541		-0.39	-15.1951		-0.39	-3.60354			-0.39	-6.80047
-0.391	-18.9286		-0.391	-15.2232		-0.391	-3.62138			-0.391	-6.83083
-0.392	-18.9116		-0.392	-15.2606		-0.392	-3.63922			-0.392	-6.83589
-0.393	-18.9498		-0.393	-15.284		-0.393	-3.66063			-0.393	-6.83589
-0.394	-19.0264		-0.394	-15.3168		-0.394	-3.67846			-0.394	-6.86119
-0.395	-19.0986		-0.395	-15.3401		-0.395	-3.6963			-0.395	-6.88649
-0.396	-19.1327		-0.396	-15.3682		-0.396	-3.71414			-0.396	-6.92191
-0.397	-19.1242		-0.397	-15.3916		-0.397	-3.73555			-0.397	-6.95733
-0.398	-19.1156		-0.398	-15.4243		-0.398	-3.75696			-0.398	-6.99781
-0.399	-19.1199		-0.399	-15.4524		-0.399	-3.7748			-0.399	-7.01299
-0.4	-19.1709		-0.4	-15.4851		-0.4	-3.79264			-0.4	-7.00793
-0.401	-19.2389		-0.401	-15.5225		-0.401	-3.80691			-0.401	-7.02311
-0.402	-19.2772		-0.402	-15.56		-0.402	-3.82831			-0.402	-7.05853
-0.403	-19.3325		-0.403	-15.5833		-0.403	-3.84615			-0.403	-7.08383
-0.404	-19.4005		-0.404	-15.6067		-0.404	-3.86399			-0.404	-7.11418
-0.405	-19.4303		-0.405	-15.6301		-0.405	-3.8854			-0.405	-7.1496
-0.406	-19.3963		-0.406	-15.6628		-0.406	-3.90324			-0.406	-7.1749
-0.407	-19.3495		-0.407	-15.6956		-0.407	-3.92465			-0.407	-7.1749
-0.408	-19.3622		-0.408	-15.733		-0.408	-3.94249			-0.408	-7.1749
-0.409	-19.4685		-0.409	-15.7564		-0.409	-3.96033			-0.409	-7.19008
-0.41	-19.5918		-0.41	-15.7891		-0.41	-3.98173			-0.41	-7.21538
-0.411	-19.6429		-0.411	-15.8218		-0.411	-4.00314			-0.411	-7.24574
-0.412	-19.5876		-0.412	-15.8499		-0.412	-4.02455			-0.412	-7.28622
-0.413	-19.5153		-0.413	-15.878		-0.413	-4.04595			-0.413	-7.3267
-0.414	-19.5451		-0.414	-15.9154		-0.414	-4.06379			-0.414	-7.33176
-0.415	-19.6726		-0.415	-15.9435		-0.415	-4.08163			-0.415	-7.3267
-0.416	-19.7874		-0.416	-15.9855		-0.416	-4.09947			-0.416	-7.34188
-0.417	-19.8342		-0.417	-16.023		-0.417	-4.12088			-0.417	-7.36718
-0.418	-19.8087		-0.418	-16.0463		-0.418	-4.13872			-0.418	-7.40766
-0.419	-19.7492		-0.419	-16.0744		-0.419	-4.16013			-0.419	-7.44308
-0.42	-19.7194		-0.42	-16.0931		-0.42	-4.18153			-0.42	-7.4785
-0.421	-19.7917		-0.421	-16.1212		-0.421	-4.20294			-0.421	-7.50885
-0.422	-19.9022		-0.422	-16.1492		-0.422	-4.22078			-0.422	-7.51897
-0.423	-19.9872		-0.423	-16.1867		-0.423	-4.24219			-0.423	-7.51897
-0.424	-20.0595		-0.424	-16.21		-0.424	-4.26359			-0.424	-7.53415
-0.425	-20.0553		-0.425	-16.2475		-0.425	-4.285			-0.425	-7.54933
-0.426	-19.9787		-0.426	-16.2755		-0.426	-4.30284			-0.426	-7.56451
-0.427	-19.949		-0.427	-16.3176		-0.427	-4.32425			-0.427	-7.61005
-0.428	-20.0085		-0.428	-16.3363		-0.428	-4.34209			-0.428	-7.65559
-0.429	-20.102		-0.429	-16.3737		-0.429	-4.35993			-0.429	-7.67077
-0.43	-20.1743		-0.43	-16.4018		-0.43	-4.38133			-0.43	-7.66571
-0.431	-20.2338		-0.431	-16.4439		-0.431	-4.40274			-0.431	-7.68089
-0.432	-20.2381		-0.432	-16.4766		-0.432	-4.42772			-0.432	-7.70113
-0.433	-20.1998		-0.433	-16.514		-0.433	-4.44912			-0.433	-7.73149
-0.434	-20.1956		-0.434	-16.5468		-0.434	-4.47053			-0.434	-7.77197
-0.435	-20.2636		-0.435	-16.5655		-0.435	-4.48837			-0.435	-7.81245
-0.436	-20.3912		-0.436	-16.6029		-0.436	-4.50978			-0.436	-7.84281
-0.437	-20.4975		-0.437	-16.6263		-0.437	-4.53118			-0.437	-7.84281
-0.438	-20.5145		-0.438	-16.6684		-0.438	-4.55259			-0.438	-7.85293
-0.439	-20.4592		-0.439	-16.7011		-0.439	-4.58113			-0.439	-7.87317
-0.44	-20.4082		-0.44	-16.7385		-0.44	-4.60254			-0.44	-7.88835
-0.441	-20.4209		-0.441	-16.7619		-0.441	-4.62395			-0.441	-7.9187
-0.442	-20.4889		-0.442	-16.7946		-0.442	-4.64535			-0.442	-7.96424
-0.443	-20.5697		-0.443	-16.8227		-0.443	-4.66319			-0.443	-8.00978
-0.444	-20.6378		-0.444	-16.8554		-0.444	-4.6846			-0.444	-8.02496
-0.445	-20.6548		-0.445	-16.8835		-0.445	-4.70958			-0.445	-8.04014
-0.446	-20.642		-0.446	-16.9209		-0.446	-4.73098			-0.446	-8.0705
-0.447	-20.6463		-0.447	-16.949		-0.447	-4.75596			-0.447	-8.0958
-0.448	-20.693		-0.448	-16.9958		-0.448	-4.77737			-0.448	-8.11604
-0.449	-20.7781		-0.449	-17.0378		-0.449	-4.79877			-0.449	-8.15146
-0.45	-20.8588		-0.45	-17.0706		-0.45	-4.82018			-0.45	-8.197
-0.451	-20.8886		-0.451	-17.0986		-0.451	-4.84515			-0.451	-8.23242
-0.452	-20.8673		-0.452	-17.1361		-0.452	-4.87013			-0.452	-8.24254
-0.453	-20.8163		-0.453	-17.1641		-0.453	-4.8951			-0.453	-8.26784
-0.454	-20.8078		-0.454	-17.2015		-0.454	-4.92008			-0.454	-8.2982
-0.455	-20.8844		-0.455	-17.2296		-0.455	-4.94149			-0.455	-8.32855
-0.456	-21.0077		-0.456	-17.2623		-0.456	-4.96289			-0.456	-8.34879
-0.457	-21.0884		-0.457	-17.3091		-0.457	-4.9843			-0.457	-8.38421
-0.458	-21.0927		-0.458	-17.3184		-0.458	-5.00571			-0.458	-8.41457
-0.459	-21.0544		-0.459	-17.3652		-0.459	-5.03068			-0.459	-8.42469
-0.46	-21.0587		-0.46	-17.3699		-0.46	-5.05566			-0.46	-8.42469
-0.461	-21.1182		-0.461	-17.4213		-0.461	-5.08063			-0.461	-8.45505
-0.462	-21.2117		-0.462	-17.4354		-0.462	-5.10204			-0.462	-8.48035
-0.463	-21.2542		-0.463	-17.4821		-0.463	-5.12345			-0.463	-8.49553
-0.464	-21.2968		-0.464	-17.5055		-0.464	-5.14842			-0.464	-8.52589
-0.465	-21.3308		-0.465	-17.5429		-0.465	-5.16983			-0.465	-8.56637
-0.466	-21.3053		-0.466	-17.5617		-0.466	-5.19837			-0.466	-8.59673
-0.467	-21.267		-0.467	-17.585		-0.467	-5.22335			-0.467	-8.59673
-0.468	-21.284		-0.468	-17.6084		-0.468	-5.24832			-0.468	-8.61697
-0.469	-21.3775		-0.469	-17.6412		-0.469	-5.26973			-0.469	-8.65745
-0.47	-21.4626		-0.47	-17.6739		-0.47	-5.29114			-0.47	-8.67769
-0.471	-21.5221		-0.471	-17.7066		-0.471	-5.31254			-0.471	-8.69793
-0.472	-21.5349		-0.472	-17.7441		-0.472	-5.33752			-0.472	-8.74346
-0.473	-21.5136		-0.473	-17.7721		-0.473	-5.36249			-0.473	-8.78394
-0.474	-21.5136		-0.474	-17.8142		-0.474	-5.38747			-0.474	-8.79912
-0.475	-21.5604		-0.475	-17.8423		-0.475	-5.41244			-0.475	-8.80924
-0.476	-21.6327		-0.476	-17.875		-0.476	-5.43742			-0.476	-8.84466
-0.477	-21.7049		-0.477	-17.9031		-0.477	-5.46239			-0.477	-8.86996
-0.478	-21.7942		-0.478	-17.9452		-0.478	-5.48737			-0.478	-8.8902
-0.479	-21.8112		-0.479	-17.9779		-0.479	-5.50878			-0.479	-8.92562
-0.48	-21.7602		-0.48	-18.02		-0.48	-5.53732			-0.48	-8.97116
-0.481	-21.7219		-0.481	-18.048		-0.481	-5.56586			-0.481	-8.99646
-0.482	-21.7262		-0.482	-18.0808		-0.482	-5.59084			-0.482	-9.00658
-0.483	-21.807		-0.483	-18.1042		-0.483	-5.61224			-0.483	-9.02682
-0.484	-21.909		-0.484	-18.1322		-0.484	-5.63365			-0.484	-9.05212
-0.485	-22.0025		-0.485	-18.165		-0.485	-5.65863			-0.485	-9.07236
-0.486	-22.0068		-0.486	-18.1977		-0.486	-5.6836			-0.486	-9.09766
-0.487	-21.9388		-0.487	-18.2258		-0.487	-5.70858			-0.487	-9.13307
-0.488	-21.8963		-0.488	-18.2725		-0.488	-5.73712			-0.488	-9.16343
-0.489	-21.9728		-0.489	-18.3053		-0.489	-5.7621			-0.489	-9.17355
-0.49	-22.1344		-0.49	-18.3333		-0.49	-5.78707			-0.49	-9.19379
-0.491	-22.2534		-0.491	-18.3614		-0.491	-5.81205			-0.491	-9.21909
-0.492	-22.2747		-0.492	-18.3848		-0.492	-5.83702			-0.492	-9.23933
-0.493	-22.1981		-0.493	-18.4222		-0.493	-5.862			-0.493	-9.26969
-0.494	-22.1344		-0.494	-18.4549		-0.494	-5.88697			-0.494	-9.30511
-0.495	-22.1641		-0.495	-18.4923		-0.495	-5.91551			-0.495	-9.34053
-0.496	-22.2492		-0.496	-18.5298		-0.496	-5.94406			-0.496	-9.36077
-0.497	-22.3682		-0.497	-18.5672		-0.497	-5.96546			-0.497	-9.37595
-0.498	-22.4702		-0.498	-18.5952		-0.498	-5.99401			-0.498	-9.39619
-0.499	-22.5085		-0.499	-18.6186		-0.499	-6.01898			-0.499	-9.42655
-0.5	-22.4872		-0.5	-18.642		-0.5	-6.04396			-0.5	-9.44679
-0.501	-22.4745		-0.501	-18.6794		-0.501	-6.0725			-0.501	-9.47209
-0.502	-22.5085		-0.502	-18.7168		-0.502	-6.09747			-0.502	-9.51257
-0.503	-22.568		-0.503	-18.7542		-0.503	-6.12245			-0.503	-9.54292
-0.504	-22.6403		-0.504	-18.7917		-0.504	-6.14742			-0.504	-9.54798
-0.505	-22.7126		-0.505	-18.8291		-0.505	-6.1724			-0.505	-9.56316
-0.506	-22.7083		-0.506	-18.8665		-0.506	-6.19737			-0.506	-9.59858
-0.507	-22.6318		-0.507	-18.9039		-0.507	-6.22235			-0.507	-9.634
-0.508	-22.5808		-0.508	-18.9367		-0.508	-6.25089			-0.508	-9.6593
-0.509	-22.6361		-0.509	-18.9741		-0.509	-6.283			-0.509	-9.69472
-0.51	-22.7679		-0.51	-19.0162		-0.51	-6.30798			-0.51	-9.74026
-0.511	-22.8954		-0.511	-19.0489		-0.511	-6.33295			-0.511	-9.76556
-0.512	-22.9464		-0.512	-19.1003		-0.512	-6.35793			-0.512	-9.7605
-0.513	-22.9039		-0.513	-19.1191		-0.513	-6.37933			-0.513	-9.7858
-0.514	-22.8486		-0.514	-19.1565		-0.514	-6.40788			-0.514	-9.81616
-0.515	-22.8869		-0.515	-19.1705		-0.515	-6.43642			-0.515	-9.8364
-0.516	-22.9932		-0.516	-19.2032		-0.516	-6.46496			-0.516	-9.8617
-0.517	-23.108		-0.517	-19.2313		-0.517	-6.48994			-0.517	-9.90724
-0.518	-23.1845		-0.518	-19.2687		-0.518	-6.51848			-0.518	-9.93253
-0.519	-23.1845		-0.519	-19.2968		-0.519	-6.54702			-0.519	-9.93253
-0.52	-23.0995		-0.52	-19.3342		-0.52	-6.572			-0.52	-9.95277
-0.521	-23.023		-0.521	-19.3669		-0.521	-6.60054			-0.521	-9.98819
-0.522	-23.0655		-0.522	-19.3997		-0.522	-6.63265			-0.522	-10.0034
-0.523	-23.2015		-0.523	-19.4277		-0.523	-6.66476			-0.523	-10.0185
-0.524	-23.3206		-0.524	-19.4558		-0.524	-6.68974			-0.524	-10.0489
-0.525	-23.3503		-0.525	-19.4979		-0.525	-6.71828			-0.525	-10.0995
-0.526	-23.2993		-0.526	-19.5259		-0.526	-6.74682			-0.526	-10.1096
-0.527	-23.227		-0.527	-19.568		-0.527	-6.77537			-0.527	-10.1046
-0.528	-23.2355		-0.528	-19.6008		-0.528	-6.80391			-0.528	-10.14
-0.529	-23.3291		-0.529	-19.6429		-0.529	-6.83245			-0.529	-10.1754
-0.53	-23.4184		-0.53	-19.6662		-0.53	-6.861			-0.53	-10.1906
-0.531	-23.5162		-0.531	-19.6896		-0.531	-6.88954			-0.531	-10.2159
-0.532	-23.5884		-0.532	-19.7177		-0.532	-6.91808			-0.532	-10.2665
-0.533	-23.5799		-0.533	-19.7504		-0.533	-6.94662			-0.533	-10.3019
-0.534	-23.5247		-0.534	-19.7832		-0.534	-6.9716			-0.534	-10.2968
-0.535	-23.5162		-0.535	-19.8206		-0.535	-7.00014			-0.535	-10.312
-0.536	-23.6182		-0.536	-19.858		-0.536	-7.03225			-0.536	-10.3525
-0.537	-23.7458		-0.537	-19.9001		-0.537	-7.0608			-0.537	-10.3778
-0.538	-23.8435		-0.538	-19.9422		-0.538	-7.08577			-0.538	-10.4031
-0.539	-23.8563		-0.539	-19.9796		-0.539	-7.11431			-0.539	-10.4385
-0.54	-23.7883		-0.54	-20.0264		-0.54	-7.13929			-0.54	-10.4841
-0.541	-23.733		-0.541	-20.0591		-0.541	-7.16783			-0.541	-10.4942
-0.542	-23.7628		-0.542	-20.1012		-0.542	-7.19994			-0.542	-10.4891
-0.543	-23.8691		-0.543	-20.1339		-0.543	-7.22849			-0.543	-10.5245
-0.544	-23.9966		-0.544	-20.162		-0.544	-7.25703			-0.544	-10.56
-0.545	-24.0689		-0.545	-20.1994		-0.545	-7.28557			-0.545	-10.5751
-0.546	-24.0434		-0.546	-20.2181		-0.546	-7.31411			-0.546	-10.6106
-0.547	-23.9668		-0.547	-20.2508		-0.547	-7.33909			-0.547	-10.6612
-0.548	-23.9328		-0.548	-20.2742		-0.548	-7.36763			-0.548	-10.6814
-0.549	-24.0179		-0.549	-20.307		-0.549	-7.39974			-0.549	-10.6713
-0.55	-24.1879		-0.55	-20.335		-0.55	-7.43185			-0.55	-10.7067
-0.551	-24.2942		-0.551	-20.3771		-0.551	-7.46396			-0.551	-10.7472
-0.552	-24.341		-0.552	-20.4052		-0.552	-7.48894			-0.552	-10.7573
-0.553	-24.341		-0.553	-20.4426		-0.553	-7.51391			-0.553	-10.7725
-0.554	-24.3367		-0.554	-20.466		-0.554	-7.54246			-0.554	-10.818
-0.555	-24.3622		-0.555	-20.5034		-0.555	-7.571			-0.555	-10.8686
-0.556	-24.4303		-0.556	-20.5361		-0.556	-7.60668			-0.556	-10.8737
-0.557	-24.5111		-0.557	-20.5736		-0.557	-7.63522			-0.557	-10.8737
-0.558	-24.6088		-0.558	-20.611		-0.558	-7.66733			-0.558	-10.904
-0.559	-24.6726		-0.559	-20.6484		-0.559	-7.69588			-0.559	-10.9344
-0.56	-24.6471		-0.56	-20.6905		-0.56	-7.72085			-0.56	-10.9496
-0.561	-24.5791		-0.561	-20.7279		-0.561	-7.74939			-0.561	-10.9901
-0.562	-24.5706		-0.562	-20.7606		-0.562	-7.77794			-0.562	-11.0457
-0.563	-24.6684		-0.563	-20.784		-0.563	-7.81361			-0.563	-11.066
-0.564	-24.7917		-0.564	-20.8121		-0.564	-7.84573			-0.564	-11.0609
-0.565	-24.8852		-0.565	-20.8495		-0.565	-7.87784			-0.565	-11.0811
-0.566	-24.898		-0.566	-20.8822		-0.566	-7.90281			-0.566	-11.1166
-0.567	-24.8299		-0.567	-20.9337		-0.567	-7.92779			-0.567	-11.1368
-0.568	-24.7619		-0.568	-20.9617		-0.568	-7.94919			-0.568	-11.157
-0.569	-24.7832		-0.569	-21.0085		-0.569	-7.9813			-0.569	-11.2076
-0.57	-24.898		-0.57	-21.0272		-0.57	-8.01342			-0.57	-11.2481
-0.571	-25.017		-0.571	-21.074		-0.571	-8.04553			-0.571	-11.2582
-0.572	-25.0765		-0.572	-21.102		-0.572	-8.07764			-0.572	-11.2683
-0.573	-25.0595		-0.573	-21.1441		-0.573	-8.10618			-0.573	-11.3088
-0.574	-25		-0.574	-21.1722		-0.574	-8.13472			-0.574	-11.3442
-0.575	-24.9958		-0.575	-21.219		-0.575	-8.1597			-0.575	-11.3746
-0.576	-25.085		-0.576	-21.2517		-0.576	-8.19181			-0.576	-11.4201
-0.577	-25.1573		-0.577	-21.2938		-0.577	-8.22749			-0.577	-11.4707
-0.578	-25.1701		-0.578	-21.3265		-0.578	-8.2596			-0.578	-11.496
-0.579	-25.2126		-0.579	-21.3546		-0.579	-8.28814			-0.579	-11.5011
-0.58	-25.2636		-0.58	-21.3873		-0.58	-8.31668			-0.58	-11.5315
-0.581	-25.2594		-0.581	-21.4201		-0.581	-8.35236			-0.581	-11.5669
-0.582	-25.2126		-0.582	-21.4575		-0.582	-8.38804			-0.582	-11.5821
-0.583	-25.2508		-0.583	-21.4902		-0.583	-8.42015			-0.583	-11.6074
-0.584	-25.3614		-0.584	-21.5323		-0.584	-8.45583			-0.584	-11.663
-0.585	-25.4464		-0.585	-21.5604		-0.585	-8.48794			-0.585	-11.7086
-0.586	-25.4677		-0.586	-21.6071		-0.586	-8.51648			-0.586	-11.7086
-0.587	-25.4464		-0.587	-21.6352		-0.587	-8.54503			-0.587	-11.7237
-0.588	-25.4294		-0.588	-21.6726		-0.588	-8.57357			-0.588	-11.7642
-0.589	-25.4507		-0.589	-21.696		-0.589	-8.60211			-0.589	-11.7996
-0.59	-25.5187		-0.59	-21.7381		-0.59	-8.63779			-0.59	-11.8199
-0.591	-25.6122		-0.591	-21.7755		-0.591	-8.6699			-0.591	-11.8654
-0.592	-25.7143		-0.592	-21.827		-0.592	-8.70558			-0.592	-11.916
-0.593	-25.7441		-0.593	-21.8644		-0.593	-8.73412			-0.593	-11.9413
-0.594	-25.6973		-0.594	-21.9018		-0.594	-8.76267			-0.594	-11.9464
-0.595	-25.6378		-0.595	-21.9252		-0.595	-8.79121			-0.595	-11.9818
-0.596	-25.659		-0.596	-21.9532		-0.596	-8.82332			-0.596	-12.0172
-0.597	-25.7185		-0.597	-21.986		-0.597	-8.85543			-0.597	-12.0425
-0.598	-25.8248		-0.598	-22.0187		-0.598	-8.88754			-0.598	-12.083
-0.599	-25.9311		-0.599	-22.0608		-0.599	-8.92322			-0.599	-12.1336
-0.6	-25.9566		-0.6	-22.0889		-0.6	-8.95176			-0.6	-12.1741
-0.601	-25.8886		-0.601	-22.1309		-0.601	-8.98031			-0.601	-12.1791
-0.602	-25.8333		-0.602	-22.159		-0.602	-9.00885			-0.602	-12.1994
-0.603	-25.8801		-0.603	-22.2105		-0.603	-9.04096			-0.603	-12.2398
-0.604	-25.9821		-0.604	-22.2198		-0.604	-9.07307			-0.604	-12.2702
-0.605	-26.1054		-0.605	-22.2713		-0.605	-9.10875			-0.605	-12.2803
-0.606	-26.1862		-0.606	-22.29		-0.606	-9.14086			-0.606	-12.3259
-0.607	-26.1565		-0.607	-22.3414		-0.607	-9.17297			-0.607	-12.3815
-0.608	-26.0672		-0.608	-22.3601		-0.608	-9.20151			-0.608	-12.3967
-0.609	-26.0077		-0.609	-22.4162		-0.609	-9.23006			-0.609	-12.4017
-0.61	-26.0332		-0.61	-22.4443		-0.61	-9.26217			-0.61	-12.4422
-0.611	-26.165		-0.611	-22.4817		-0.611	-9.29785			-0.611	-12.4777
-0.612	-26.3308		-0.612	-22.4911		-0.612	-9.33352			-0.612	-12.4979
-0.613	-26.4073		-0.613	-22.5285		-0.613	-9.36563			-0.613	-12.5384
-0.614	-26.3605		-0.614	-22.5519		-0.614	-9.39418			-0.614	-12.594
-0.615	-26.2628		-0.615	-22.6033		-0.615	-9.42629			-0.615	-12.6345
-0.616	-26.25		-0.616	-22.6314		-0.616	-9.45483			-0.616	-12.6295
-0.617	-26.3775		-0.617	-22.6735		-0.617	-9.48337			-0.617	-12.6446
-0.618	-26.5264		-0.618	-22.7062		-0.618	-9.51548			-0.618	-12.6952
-0.619	-26.5901		-0.619	-22.7436		-0.619	-9.55473			-0.619	-12.7307
-0.62	-26.5476		-0.62	-22.781		-0.62	-9.59398			-0.62	-12.7509
-0.621	-26.4583		-0.621	-22.8138		-0.621	-9.62252			-0.621	-12.8116
-0.622	-26.4286		-0.622	-22.8512		-0.622	-9.65106			-0.622	-12.8723
-0.623	-26.5221		-0.623	-22.8839		-0.623	-9.67961			-0.623	-12.8824
-0.624	-26.6539		-0.624	-22.9307		-0.624	-9.71172			-0.624	-12.8723
-0.625	-26.7475		-0.625	-22.9588		-0.625	-9.7474			-0.625	-12.9179
-0.626	-26.7942		-0.626	-23.0008		-0.626	-9.78307			-0.626	-12.9634
-0.627	-26.7815		-0.627	-23.0196		-0.627	-9.81518			-0.627	-12.9735
-0.628	-26.7134		-0.628	-23.057		-0.628	-9.8473			-0.628	-13.0089
-0.629	-26.6709		-0.629	-23.085		-0.629	-9.87584			-0.629	-13.0747
-0.63	-26.7389		-0.63	-23.1318		-0.63	-9.90795			-0.63	-13.1203
-0.631	-26.858		-0.631	-23.1599		-0.631	-9.93649			-0.631	-13.1152
-0.632	-26.9685		-0.632	-23.216		-0.632	-9.97217			-0.632	-13.1304
-0.633	-27.0196		-0.633	-23.2347		-0.633	-10.0114			-0.633	-13.1911
-0.634	-26.977		-0.634	-23.2721		-0.634	-10.0471			-0.634	-13.2215
-0.635	-26.892		-0.635	-23.2955		-0.635	-10.0756			-0.635	-13.2569
-0.636	-26.8537		-0.636	-23.3282		-0.636	-10.1077			-0.636	-13.3176
-0.637	-26.943		-0.637	-23.3563		-0.637	-10.1363			-0.637	-13.3733
-0.638	-27.1046		-0.638	-23.389		-0.638	-10.1648			-0.638	-13.4036
-0.639	-27.2662		-0.639	-23.4264		-0.639	-10.1969			-0.639	-13.434
-0.64	-27.3129		-0.64	-23.4639		-0.64	-10.2326			-0.64	-13.4846
-0.641	-27.2236		-0.641	-23.5059		-0.641	-10.2647			-0.641	-13.5402
-0.642	-27.0833		-0.642	-23.5527		-0.642	-10.2968			-0.642	-13.5706
-0.643	-27.0408		-0.643	-23.5901		-0.643	-10.3254			-0.643	-13.6111
-0.644	-27.1854		-0.644	-23.6322		-0.644	-10.3539			-0.644	-13.6768
-0.645	-27.3597		-0.645	-23.6696		-0.645	-10.386			-0.645	-13.7224
-0.646	-27.466		-0.646	-23.7024		-0.646	-10.4217			-0.646	-13.7274
-0.647	-27.4617		-0.647	-23.7445		-0.647	-10.461			-0.647	-13.7477
-0.648	-27.398		-0.648	-23.7772		-0.648	-10.4931			-0.648	-13.7983
-0.649	-27.3639		-0.649	-23.824		-0.649	-10.5216			-0.649	-13.8438
-0.65	-27.3895		-0.65	-23.8614		-0.65	-10.5502			-0.65	-13.8894
-0.651	-27.449		-0.651	-23.8941		-0.651	-10.5787			-0.651	-13.9551
-0.652	-27.5595		-0.652	-23.9316		-0.652	-10.6144			-0.652	-14.0159
-0.653	-27.6616		-0.653	-23.9643		-0.653	-10.6501			-0.653	-14.031
-0.654	-27.6701		-0.654	-23.9877		-0.654	-10.6822			-0.654	-14.0361
-0.655	-27.5808		-0.655	-24.0298		-0.655	-10.7143			-0.655	-14.0766
-0.656	-27.517		-0.656	-24.0812		-0.656	-10.7464			-0.656	-14.1171
-0.657	-27.585		-0.657	-24.1139		-0.657	-10.7785			-0.657	-14.1525
-0.658	-27.7126		-0.658	-24.1607		-0.658	-10.8106			-0.658	-14.2081
-0.659	-27.8019		-0.659	-24.1888		-0.659	-10.8463			-0.659	-14.2638
-0.66	-27.8571		-0.66	-24.2168		-0.66	-10.882			-0.66	-14.2992
-0.661	-27.8571		-0.661	-24.2355		-0.661	-10.9212			-0.661	-14.2942
-0.662	-27.8359		-0.662	-24.2683		-0.662	-10.9498			-0.662	-14.3194
-0.663	-27.8104		-0.663	-24.2963		-0.663	-10.9819			-0.663	-14.365
-0.664	-27.8359		-0.664	-24.3384		-0.664	-11.0175			-0.664	-14.3953
-0.665	-27.9082		-0.665	-24.3665		-0.665	-11.0461			-0.665	-14.4308
-0.666	-28.0357		-0.666	-24.4133		-0.666	-11.0818			-0.666	-14.4814
-0.667	-28.1122		-0.667	-24.446		-0.667	-11.1174			-0.667	-14.537
-0.668	-28.091		-0.668	-24.4787		-0.668	-11.1531			-0.668	-14.5471
-0.669	-27.9889		-0.669	-24.5068		-0.669	-11.1888			-0.669	-14.5623
-0.67	-27.9337		-0.67	-24.5395		-0.67	-11.2173			-0.67	-14.623
-0.671	-28.023		-0.671	-24.577		-0.671	-11.2459			-0.671	-14.6635
-0.672	-28.1973		-0.672	-24.6144		-0.672	-11.278			-0.672	-14.6939
-0.673	-28.3588		-0.673	-24.6565		-0.673	-11.3101			-0.673	-14.7495
-0.674	-28.3801		-0.674	-24.7032		-0.674	-11.3494			-0.674	-14.8254
-0.675	-28.2951		-0.675	-24.7406		-0.675	-11.385			-0.675	-14.871
-0.676	-28.2058		-0.676	-24.7687		-0.676	-11.4207			-0.676	-14.8811
-0.677	-28.1973		-0.677	-24.7874		-0.677	-11.4528			-0.677	-14.9165
-0.678	-28.3206		-0.678	-24.8108		-0.678	-11.4814			-0.678	-14.9671
-0.679	-28.4736		-0.679	-24.8482		-0.679	-11.517			-0.679	-14.9924
-0.68	-28.5714		-0.68	-24.8903		-0.68	-11.5527			-0.68	-15.0278
-0.681	-28.5459		-0.681	-24.9371		-0.681	-11.592			-0.681	-15.0987
-0.682	-28.4396		-0.682	-24.9605		-0.682	-11.6277			-0.682	-15.1442
-0.683	-28.3716		-0.683	-25.0213		-0.683	-11.6633			-0.683	-15.1695
-0.684	-28.4354		-0.684	-25.0353		-0.684	-11.6954			-0.684	-15.1796
-0.685	-28.5672		-0.685	-25.0914		-0.685	-11.7276			-0.685	-15.2302
-0.686	-28.7075		-0.686	-25.1008		-0.686	-11.7597			-0.686	-15.2707
-0.687	-28.8435		-0.687	-25.1429		-0.687	-11.7989			-0.687	-15.3112
-0.688	-28.8733		-0.688	-25.1756		-0.688	-11.8524			-0.688	-15.3567
-0.689	-28.8733		-0.689	-25.2224		-0.689	-11.8881			-0.689	-15.4073
-0.69	-28.8903		-0.69	-25.2785		-0.69	-11.9167			-0.69	-15.4377
-0.691	-28.9158		-0.691	-25.3019		-0.691	-11.9488			-0.691	-15.4326
-0.692	-29.0306		-0.692	-25.3486		-0.692	-11.9773			-0.692	-15.468
-0.693	-29.1964		-0.693	-25.3533		-0.693	-12.013			-0.693	-15.5237
-0.694	-29.2772		-0.694	-25.4001		-0.694	-12.0487			-0.694	-15.5541
-0.695	-29.2389		-0.695	-25.4141		-0.695	-12.0879			-0.695	-15.5895
-0.696	-29.1667		-0.696	-25.4609		-0.696	-12.12			-0.696	-15.6553
-0.697	-29.1454		-0.697	-25.503		-0.697	-12.1521			-0.697	-15.716
-0.698	-29.2092		-0.698	-25.5497		-0.698	-12.1842			-0.698	-15.721
-0.699	-29.2985		-0.699	-25.5825		-0.699	-12.2128			-0.699	-15.7413
-0.7	-29.426		-0.7	-25.6246		-0.7	-12.2449			-0.7	-15.7919
-0.701	-29.4898		-0.701	-25.6573		-0.701	-12.2841			-0.701	-15.8273
-0.702	-29.4515		-0.702	-25.6854		-0.702	-12.3198			-0.702	-15.8526
-0.703	-29.375		-0.703	-25.7228		-0.703	-12.3555			-0.703	-15.9032
-0.704	-29.3622		-0.704	-25.7789		-0.704	-12.3876			-0.704	-15.969
-0.705	-29.4048		-0.705	-25.8163		-0.705	-12.4197			-0.705	-15.9993
-0.706	-29.5025		-0.706	-25.8725		-0.706	-12.4518			-0.706	-15.9993
-0.707	-29.6514		-0.707	-25.9005		-0.707	-12.4839			-0.707	-16.055
-0.708	-29.7321		-0.708	-25.9473		-0.708	-12.5268			-0.708	-16.1056
-0.709	-29.6896		-0.709	-25.966		-0.709	-12.5624			-0.709	-16.1309
-0.71	-29.6003		-0.71	-25.9894		-0.71	-12.6017			-0.71	-16.1612
-0.711	-29.6088		-0.711	-26.0221		-0.711	-12.6302			-0.711	-16.2321
-0.712	-29.7279		-0.712	-26.0548		-0.712	-12.6588			-0.712	-16.2877
-0.713	-29.8725		-0.713	-26.1063		-0.713	-12.6909			-0.713	-16.2928
-0.714	-29.9575		-0.714	-26.1531		-0.714	-12.7266			-0.714	-16.3029
-0.715	-29.9277		-0.715	-26.1998		-0.715	-12.7622			-0.715	-16.3636
-0.716	-29.8087		-0.716	-26.2372		-0.716	-12.805			-0.716	-16.3991
-0.717	-29.7194		-0.717	-26.2793		-0.717	-12.8479			-0.717	-16.4294
-0.718	-29.7789		-0.718	-26.3074		-0.718	-12.8835			-0.718	-16.4851
-0.719	-29.9787		-0.719	-26.3495		-0.719	-12.9192			-0.719	-16.5559
-0.72	-30.1488		-0.72	-26.3775		-0.72	-12.9585			-0.72	-16.5863
-0.721	-30.1786		-0.721	-26.415		-0.721	-12.9977			-0.721	-16.5761
-0.722	-30.068		-0.722	-26.4571		-0.722	-13.0405			-0.722	-16.6166
-0.723	-29.9787		-0.723	-26.5085		-0.723	-13.0762			-0.723	-16.6723
-0.724	-29.9915		-0.724	-26.5412		-0.724	-13.1047			-0.724	-16.6976
-0.725	-30.1361		-0.725	-26.5787		-0.725	-13.1369			-0.725	-16.7229
-0.726	-30.2976		-0.726	-26.5974		-0.726	-13.1761			-0.726	-16.7937
-0.727	-30.3954		-0.727	-26.6535		-0.727	-13.2082			-0.727	-16.8595
-0.728	-30.3869		-0.728	-26.6769		-0.728	-13.2403			-0.728	-16.8595
-0.729	-30.3401		-0.729	-26.7143		-0.729	-13.2796			-0.729	-16.8848
-0.73	-30.2976		-0.73	-26.747		-0.73	-13.3188			-0.73	-16.9506
-0.731	-30.3189		-0.731	-26.7844		-0.731	-13.3474			-0.731	-16.986
-0.732	-30.3656		-0.732	-26.8219		-0.732	-13.3723			-0.732	-17.0265
-0.733	-30.4592		-0.733	-26.8639		-0.733	-13.4045			-0.733	-17.0973
-0.734	-30.557		-0.734	-26.8967		-0.734	-13.4366			-0.734	-17.1732
-0.735	-30.574		-0.735	-26.9341		-0.735	-13.4758			-0.735	-17.2036
-0.736	-30.5017		-0.736	-26.9622		-0.736	-13.5115			-0.736	-17.1985
-0.737	-30.4294		-0.737	-27.0136		-0.737	-13.5472			-0.737	-17.2491
-0.738	-30.4634		-0.738	-27.037		-0.738	-13.5829			-0.738	-17.3098
-0.739	-30.5825		-0.739	-27.1118		-0.739	-13.6221			-0.739	-17.3402
-0.74	-30.7398		-0.74	-27.1305		-0.74	-13.6578			-0.74	-17.3807
-0.741	-30.8588		-0.741	-27.1913		-0.741	-13.697			-0.741	-17.4515
-0.742	-30.8588		-0.742	-27.2054		-0.742	-13.7363			-0.742	-17.4971
-0.743	-30.7696		-0.743	-27.2475		-0.743	-13.7755			-0.743	-17.4971
-0.744	-30.7015		-0.744	-27.2615		-0.744	-13.8112			-0.744	-17.5122
-0.745	-30.7568		-0.745	-27.3036		-0.745	-13.8433			-0.745	-17.5628
-0.746	-30.8886		-0.746	-27.3316		-0.746	-13.8718			-0.746	-17.6236
-0.747	-31.0204		-0.747	-27.3784		-0.747	-13.904			-0.747	-17.6488
-0.748	-31.1097		-0.748	-27.4065		-0.748	-13.9361			-0.748	-17.6944
-0.749	-31.0884		-0.749	-27.4486		-0.749	-13.9753			-0.749	-17.7753
-0.75	-30.9864		-0.75	-27.486		-0.75	-14.0146			-0.75	-17.8209
-0.751	-30.9269		-0.751	-27.514		-0.751	-14.0502			-0.751	-17.8158
-0.752	-31.0034		-0.752	-27.5608		-0.752	-14.0788			-0.752	-17.8512
-0.753	-31.1607		-0.753	-27.5889		-0.753	-14.118			-0.753	-17.9018
-0.754	-31.2755		-0.754	-27.645		-0.754	-14.1573			-0.754	-17.9474
-0.755	-31.2628		-0.755	-27.6777		-0.755	-14.1929			-0.755	-17.9879
-0.756	-31.1607		-0.756	-27.7385		-0.756	-14.2358			-0.756	-18.0486
-0.757	-31.0884		-0.757	-27.7759		-0.757	-14.2786			-0.757	-18.0891
-0.758	-31.1522		-0.758	-27.8133		-0.758	-14.3143			-0.758	-18.1042
-0.759	-31.301		-0.759	-27.8367		-0.759	-14.3464			-0.759	-18.1396
-0.76	-31.4371		-0.76	-27.8695		-0.76	-14.3785			-0.76	-18.1751
-0.761	-31.5179		-0.761	-27.9069		-0.761	-14.4034			-0.761	-18.2156
-0.762	-31.5221		-0.762	-27.935		-0.762	-14.4498			-0.762	-18.256
-0.763	-31.4583		-0.763	-27.9864		-0.763	-14.4891			-0.763	-18.3117
-0.764	-31.3988		-0.764	-28.0098		-0.764	-14.5283			-0.764	-18.3724
-0.765	-31.4116		-0.765	-28.0472		-0.765	-14.564			-0.765	-18.3825
-0.766	-31.4881		-0.766	-28.0706		-0.766	-14.5925			-0.766	-18.3775
-0.767	-31.6071		-0.767	-28.1314		-0.767	-14.6247			-0.767	-18.4281
-0.768	-31.7475		-0.768	-28.1594		-0.768	-14.6603			-0.768	-18.4736
-0.769	-31.807		-0.769	-28.1922		-0.769	-14.6924			-0.769	-18.4989
-0.77	-31.7347		-0.77	-28.2436		-0.77	-14.7353			-0.77	-18.5546
-0.771	-31.6284		-0.771	-28.2764		-0.771	-14.7781			-0.771	-18.6355
-0.772	-31.6242		-0.772	-28.3278		-0.772	-14.8066			-0.772	-18.676
-0.773	-31.7389		-0.773	-28.3605		-0.773	-14.8352			-0.773	-18.6709
-0.774	-31.8792		-0.774	-28.4026		-0.774	-14.8673			-0.774	-18.7266
-0.775	-31.9303		-0.775	-28.426		-0.775	-14.9065			-0.775	-18.7974
-0.776	-31.8792		-0.776	-28.4681		-0.776	-14.9458			-0.776	-18.8177
-0.777	-31.773		-0.777	-28.4915		-0.777	-14.9886			-0.777	-18.8531
-0.778	-31.7559		-0.778	-28.5383		-0.778	-15.0278			-0.778	-18.9239
-0.779	-31.841		-0.779	-28.5757		-0.779	-15.0599			-0.779	-18.9846
-0.78	-31.9685		-0.78	-28.6178		-0.78	-15.0992			-0.78	-18.9948
-0.781	-32.0833		-0.781	-28.6552		-0.781	-15.1349			-0.781	-18.9998
-0.782	-32.1556		-0.782	-28.6926		-0.782	-15.1705			-0.782	-19.0605
-0.783	-32.1599		-0.783	-28.73		-0.783	-15.2134			-0.783	-19.1162
-0.784	-32.1301		-0.784	-28.7534		-0.784	-15.2526			-0.784	-19.1719
-0.785	-32.1003		-0.785	-28.8002		-0.785	-15.3026			-0.785	-19.2478
-0.786	-32.1046		-0.786	-28.8282		-0.786	-15.3347			-0.786	-19.3237
-0.787	-32.2109		-0.787	-28.8656		-0.787	-15.3668			-0.787	-19.3388
-0.788	-32.364		-0.788	-28.8984		-0.788	-15.4024			-0.788	-19.3186
-0.789	-32.4405		-0.789	-28.9592		-0.789	-15.4346			-0.789	-19.4046
-0.79	-32.3895		-0.79	-29.0013		-0.79	-15.4738			-0.79	-19.5261
-0.791	-32.2917		-0.791	-29.034		-0.791	-15.5131			-0.791	-19.5564
-0.792	-32.2832		-0.792	-29.0621		-0.792	-15.5416			-0.792	-19.5918
-0.793	-32.3852		-0.793	-29.0995		-0.793	-15.5844			-0.793	-19.6778
-0.794	-32.5042		-0.794	-29.1416		-0.794	-15.6344			-0.794	-19.7588
-0.795	-32.585		-0.795	-29.165		-0.795	-15.67			-0.795	-19.7689
-0.796	-32.5935		-0.796	-29.2258		-0.796	-15.7093			-0.796	-19.7841
-0.797	-32.5553		-0.797	-29.2585		-0.797	-15.7521			-0.797	-19.8499
-0.798	-32.5042		-0.798	-29.3006		-0.798	-15.7913			-0.798	-19.8904
-0.799	-32.5		-0.799	-29.338		-0.799	-15.8306			-0.799	-19.9157
-0.8	-32.5765		-0.8	-29.3614		-0.8	-15.8627			-0.8	-19.9663
-0.801	-32.7211		-0.801	-29.3895		-0.801	-15.8984			-0.801	-20.0371
-0.802	-32.8486		-0.802	-29.4175		-0.802	-15.9341			-0.802	-20.0725
-0.803	-32.8997		-0.803	-29.4736		-0.803	-15.9662			-0.803	-20.0776
-0.804	-32.8912		-0.804	-29.5111		-0.804	-16.0054			-0.804	-20.1231
-0.805	-32.8997		-0.805	-29.5578		-0.805	-16.0482			-0.805	-20.1687
-0.806	-32.9804		-0.806	-29.5999		-0.806	-16.0946			-0.806	-20.199
-0.807	-33.0442		-0.807	-29.642		-0.807	-16.1232			-0.807	-20.2496
-0.808	-33.0995		-0.808	-29.6841		-0.808	-16.1517			-0.808	-20.3255
-0.809	-33.2355		-0.809	-29.6981		-0.809	-16.1838			-0.809	-20.3862
-0.81	-33.3503		-0.81	-29.7449		-0.81	-16.2266			-0.81	-20.3761
-0.811	-33.3758		-0.811	-29.7683		-0.811	-16.2694			-0.811	-20.3761
-0.812	-33.3078		-0.812	-29.815		-0.812	-16.3158			-0.812	-20.4318
-0.813	-33.261		-0.813	-29.8338		-0.813	-16.3551			-0.813	-20.4571
-0.814	-33.4014		-0.814	-29.8852		-0.814	-16.3872			-0.814	-20.4723
-0.815	-33.6437		-0.815	-29.9133		-0.815	-16.43			-0.815	-20.533
-0.816	-33.7883		-0.816	-29.9647		-0.816	-16.4657			-0.816	-20.619
-0.817	-33.75		-0.817	-29.9834		-0.817	-16.5049			-0.817	-20.6139
-0.818	-33.5927		-0.818	-30.0208		-0.818	-16.5406			-0.818	-20.5987
-0.819	-33.5119		-0.819	-30.0442		-0.819	-16.5799			-0.819	-20.6443
-0.82	-33.648		-0.82	-30.0816		-0.82	-16.6155			-0.82	-20.6949
-0.821	-33.8818		-0.821	-30.1237		-0.821	-16.6512			-0.821	-20.7202
-0.822	-34.0306		-0.822	-30.1658		-0.822	-16.6797			-0.822	-20.7556
-0.823	-34.0179		-0.823	-30.2079		-0.823	-16.7154			-0.823	-20.8265
-0.824	-33.8733		-0.824	-30.2453		-0.824	-16.7511			-0.824	-20.8771
-0.825	-33.7585		-0.825	-30.264		-0.825	-16.7939			-0.825	-20.872
-0.826	-33.8095		-0.826	-30.2968		-0.826	-16.8332			-0.826	-20.8922
-0.827	-33.9711		-0.827	-30.3248		-0.827	-16.8688			-0.827	-21.0238
-0.828	-34.1539		-0.828	-30.3716		-0.828	-16.9438			-0.828	-21.1806
-0.829	-34.273		-0.829	-30.409		-0.829	-16.9759			-0.829	-21.2161
-0.83	-34.2815		-0.83	-30.4558		-0.83	-17.0116			-0.83	-21.3274
-0.831	-34.1709		-0.831	-30.4838		-0.831	-17.0544			-0.831	-21.4184
-0.832	-34.0476		-0.832	-30.5213		-0.832	-17.1043			-0.832	-21.464
-0.833	-34.0561		-0.833	-30.5493		-0.833	-17.1543			-0.833	-21.5146
-0.834	-34.1837		-0.834	-30.5914		-0.834	-17.2042			-0.834	-21.6057
-0.835	-34.2857		-0.835	-30.6148		-0.835	-17.2506			-0.835	-21.717
-0.836	-34.3537		-0.836	-30.685		-0.836	-17.2792			-0.836	-21.7625
-0.837	-34.3537		-0.837	-30.7177		-0.837	-17.3148			-0.837	-21.7929
-0.838	-34.2815		-0.838	-30.7832		-0.838	-17.3541			-0.838	-21.8738
-0.839	-34.2219		-0.839	-30.8159		-0.839	-17.404			-0.839	-21.9194
-0.84	-34.273		-0.84	-30.872		-0.84	-17.4611			-0.84	-21.8991
-0.841	-34.4303		-0.841	-30.8861		-0.841	-17.5004			-0.841	-21.9295
-0.842	-34.5791		-0.842	-30.9328		-0.842	-17.5396			-0.842	-21.9902
-0.843	-34.6471		-0.843	-30.9469		-0.843	-17.5788			-0.843	-22.0256
-0.844	-34.6258		-0.844	-30.9983		-0.844	-17.6145			-0.844	-22.0611
-0.845	-34.5281		-0.845	-31.0217		-0.845	-17.6538			-0.845	-22.1825
-0.846	-34.4558		-0.846	-31.0684		-0.846	-17.6966			-0.846	-22.4254
-0.847	-34.4898		-0.847	-31.0731		-0.847	-17.7323			-0.847	-22.481
-0.848	-34.5918		-0.848	-31.1152		-0.848	-17.7608			-0.848	-22.5215
-0.849	-34.6939		-0.849	-31.1386		-0.849	-17.8108			-0.849	-22.567
-0.85	-34.7492		-0.85	-31.1947		-0.85	-17.8429			-0.85	-22.6227
-0.851	-34.7832		-0.851	-31.2228		-0.851	-17.8786			-0.851	-22.6733
-0.852	-34.7959		-0.852	-31.2742		-0.852	-17.9214			-0.852	-22.7391
-0.853	-34.8469		-0.853	-31.3163		-0.853	-17.9642			-0.853	-22.815
-0.854	-34.9447		-0.854	-31.3725		-0.854	-17.9999			-0.854	-22.8555
-0.855	-35.0638		-0.855	-31.4005		-0.855	-18.032			-0.855	-22.8453
-0.856	-35.1658		-0.856	-31.4753		-0.856	-18.0926			-0.856	-22.8808
-0.857	-35.2764		-0.857	-31.5034		-0.857	-18.1461			-0.857	-22.9516
-0.858	-35.3529		-0.858	-31.5408		-0.858	-18.1782			-0.858	-22.9971
-0.859	-35.2934		-0.859	-31.5502		-0.859	-18.2175			-0.859	-23.0376
-0.86	-35.1531		-0.86	-31.5923		-0.86	-18.2532			-0.86	-23.1186
-0.861	-35.1318		-0.861	-31.6156		-0.861	-18.2889			-0.861	-23.1692
-0.862	-35.2849		-0.862	-31.6811		-0.862	-18.3138			-0.862	-23.154
-0.863	-35.4507		-0.863	-31.7045		-0.863	-18.3459			-0.863	-23.1843
-0.864	-35.4592		-0.864	-31.7513		-0.864	-18.3745			-0.864	-23.24
-0.865	-35.3869		-0.865	-31.784		-0.865	-18.4102			-0.865	-23.2856
-0.866	-35.3529		-0.866	-31.8355		-0.866	-18.453			-0.866	-23.321
-0.867	-35.3997		-0.867	-31.8542		-0.867	-18.4994			-0.867	-23.3766
-0.868	-35.5017		-0.868	-31.8963		-0.868	-18.535			-0.868	-23.4576
-0.869	-35.6505		-0.869	-31.9243		-0.869	-18.5672			-0.869	-23.4728
-0.87	-35.8078		-0.87	-31.9758		-0.87	-18.6028			-0.87	-23.4576
-0.871	-35.9141		-0.871	-32.0272		-0.871	-18.6385			-0.871	-23.4981
-0.872	-35.9184		-0.872	-32.0646		-0.872	-18.6813			-0.872	-23.5638
-0.873	-35.8248		-0.873	-32.102		-0.873	-18.7241			-0.873	-23.6094
-0.874	-35.7355		-0.874	-32.1254		-0.874	-18.7598			-0.874	-23.6701
-0.875	-35.7525		-0.875	-32.1535		-0.875	-18.7919			-0.875	-23.7612
-0.876	-35.8418		-0.876	-32.1862		-0.876	-18.824			-0.876	-23.8016
-0.877	-35.9396		-0.877	-32.219		-0.877	-18.8597			-0.877	-23.7915
-0.878	-35.9779		-0.878	-32.2564		-0.878	-18.8918			-0.878	-23.8523
-0.879	-35.9396		-0.879	-32.2938		-0.879	-18.9382			-0.879	-23.9231
-0.88	-35.8929		-0.88	-32.3312		-0.88	-18.9846			-0.88	-23.9383
-0.881	-35.9184		-0.881	-32.378		-0.881	-19.0274			-0.881	-23.9636
-0.882	-36.0119		-0.882	-32.4154		-0.882	-19.0595			-0.882	-24.0294
-0.883	-36.1267		-0.883	-32.4528		-0.883	-19.0845			-0.883	-24.1053
-0.884	-36.2585		-0.884	-32.4809		-0.884	-19.1166			-0.884	-24.1356
-0.885	-36.301		-0.885	-32.523		-0.885	-19.1558			-0.885	-24.2722
-0.886	-36.2202		-0.886	-32.5557		-0.886	-19.1987			-0.886	-24.3076
-0.887	-36.1097		-0.887	-32.6118		-0.887	-19.2379			-0.887	-24.3835
-0.888	-36.0587		-0.888	-32.6399		-0.888	-19.2807			-0.888	-24.4139
-0.889	-36.1225		-0.889	-32.696		-0.889	-19.32			-0.889	-24.4392
-0.89	-36.3095		-0.89	-32.7147		-0.89	-19.3592			-0.89	-24.5809
-0.891	-36.4626		-0.891	-32.7428		-0.891	-19.3878			-0.891	-24.6517
-0.892	-36.4626		-0.892	-32.7475		-0.892	-19.427			-0.892	-24.6618
-0.893	-36.3393		-0.893	-32.7849		-0.893	-19.4769			-0.893	-24.677
-0.894	-36.2415		-0.894	-32.8223		-0.894	-19.5269			-0.894	-24.7124
-0.895	-36.2585		-0.895	-32.8971		-0.895	-19.584			-0.895	-24.758
-0.896	-36.3988		-0.896	-32.9392		-0.896	-19.6268			-0.896	-24.8187
-0.897	-36.6114		-0.897	-33.0093		-0.897	-19.666			-0.897	-24.8895
-0.898	-36.7432		-0.898	-33.0234		-0.898	-19.6982			-0.898	-24.9351
-0.899	-36.7177		-0.899	-33.0748		-0.899	-19.7338			-0.899	-24.9249
-0.9	-36.5944		-0.9	-33.1029		-0.9	-19.7838			-0.9	-24.93
-0.901	-36.4838		-0.901	-33.1497		-0.901	-19.8302			-0.901	-24.9958
-0.902	-36.4924		-0.902	-33.1777		-0.902	-19.8658			-0.902	-25.1678
-0.903	-36.6199		-0.903	-33.2338		-0.903	-19.9158			-0.903	-25.2285
-0.904	-36.807		-0.904	-33.2666		-0.904	-19.9479			-0.904	-25.2741
-0.905	-36.926		-0.905	-33.3274		-0.905	-19.98			-0.905	-25.3247
-0.906	-36.875		-0.906	-33.3414		-0.906	-20.0086			-0.906	-25.3449
-0.907	-36.739		-0.907	-33.3882		-0.907	-20.0478			-0.907	-25.3601
-0.908	-36.6582		-0.908	-33.3975		-0.908	-20.0871			-0.908	-25.4208
-0.909	-36.7304		-0.909	-33.4396		-0.909	-20.1227			-0.909	-25.4765
-0.91	-36.9643		-0.91	-33.4724		-0.91	-20.1477			-0.91	-25.5119
-0.911	-37.1896		-0.911	-33.5191		-0.911	-20.1762			-0.911	-25.5726
-0.912	-37.2449		-0.912	-33.5519		-0.912	-20.2012			-0.912	-25.6637
-0.913	-37.1301		-0.913	-33.6033		-0.913	-20.2405			-0.913	-25.7193
-0.914	-36.926		-0.914	-33.6454		-0.914	-20.2797			-0.914	-25.7092
-0.915	-36.8027		-0.915	-33.6875		-0.915	-20.3261			-0.915	-25.7244
-0.916	-36.9388		-0.916	-33.7202		-0.916	-20.3653			-0.916	-25.7902
-0.917	-37.2066		-0.917	-33.7483		-0.917	-20.401			-0.917	-25.8205
-0.918	-37.3937		-0.918	-33.7764		-0.918	-20.4331			-0.918	-25.856
-0.919	-37.4192		-0.919	-33.8044		-0.919	-20.4688			-0.919	-25.9622
-0.92	-37.3299		-0.92	-33.8372		-0.92	-20.5116			-0.92	-26.0482
-0.921	-37.2194		-0.921	-33.8839		-0.921	-20.558			-0.921	-26.0482
-0.922	-37.1896		-0.922	-33.94		-0.922	-20.608			-0.922	-26.0381
-0.923	-37.2789		-0.923	-33.9868		-0.923	-20.6401			-0.923	-26.0837
-0.924	-37.483		-0.924	-34.0289		-0.924	-20.6686			-0.924	-26.1393
-0.925	-37.6531		-0.925	-34.0476		-0.925	-20.7079			-0.925	-26.1545
-0.926	-37.6446		-0.926	-34.0897		-0.926	-20.74			-0.926	-26.2
-0.927	-37.5042		-0.927	-34.1178		-0.927	-20.7828			-0.927	-26.2759
-0.928	-37.3809		-0.928	-34.1833		-0.928	-20.822			-0.928	-26.3164
-0.929	-37.3767		-0.929	-34.2066		-0.929	-20.8649			-0.929	-26.3164
-0.93	-37.517		-0.93	-34.2628		-0.93	-20.9005			-0.93	-26.3417
-0.931	-37.6786		-0.931	-34.2815		-0.931	-20.9326			-0.931	-26.4125
-0.932	-37.7934		-0.932	-34.3423		-0.932	-20.9612			-0.932	-26.453
-0.933	-37.7636		-0.933	-34.3516		-0.933	-20.9933			-0.933	-26.4885
-0.934	-37.6403		-0.934	-34.4124		-0.934	-21.0361			-0.934	-26.5896
-0.935	-37.5765		-0.935	-34.4218		-0.935	-21.0932			-0.935	-26.6706
-0.936	-37.6531		-0.936	-34.4919		-0.936	-21.1431			-0.936	-26.6655
-0.937	-37.7849		-0.937	-34.5013		-0.937	-21.1752			-0.937	-26.6858
-0.938	-37.8742		-0.938	-34.5621		-0.938	-21.2038			-0.938	-26.7263
-0.939	-37.9762		-0.939	-34.5761		-0.939	-21.2359			-0.939	-26.7718
-0.94	-38.0187		-0.94	-34.6322		-0.94	-21.268			-0.94	-26.787
-0.941	-37.8997		-0.941	-34.6416		-0.941	-21.3108			-0.941	-26.8224
-0.942	-37.7424		-0.942	-34.6883		-0.942	-21.3536			-0.942	-26.9135
-0.943	-37.7424		-0.943	-34.7304		-0.943	-21.3858			-0.943	-26.9894
-0.944	-37.9294		-0.944	-34.7819		-0.944	-21.4143			-0.944	-26.9691
-0.945	-38.1335		-0.945	-34.8287		-0.945	-21.45			-0.945	-26.9742
-0.946	-38.227		-0.946	-34.8708		-0.946	-21.4928			-0.946	-27.0602
-0.947	-38.193		-0.947	-34.9035		-0.947	-21.557			-0.947	-27.1159
-0.948	-38.0867		-0.948	-34.9456		-0.948	-21.6391			-0.948	-27.1563
-0.949	-38.0315		-0.949	-34.983		-0.949	-21.7033			-0.949	-27.2474
-0.95	-38.04		-0.95	-35.0157		-0.95	-21.7497			-0.95	-27.3233
-0.951	-38.1718		-0.951	-35.0438		-0.951	-21.7818			-0.951	-27.3132
-0.952	-38.3248		-0.952	-35.0765		-0.952	-21.821			-0.952	-27.3183
-0.953	-38.4481		-0.953	-35.1467		-0.953	-21.8638			-0.953	-27.379
-0.954	-38.4269		-0.954	-35.1888		-0.954	-21.8924			-0.954	-27.4397
-0.955	-38.3121		-0.955	-35.2449		-0.955	-21.9316			-0.955	-27.4549
-0.956	-38.227		-0.956	-35.2776		-0.956	-21.9745			-0.956	-27.5105
-0.957	-38.261		-0.957	-35.2963		-0.957	-22.0101			-0.957	-27.5966
-0.958	-38.3971		-0.958	-35.2963		-0.958	-22.0422			-0.958	-27.6117
-0.959	-38.5502		-0.959	-35.3291		-0.959	-22.0815			-0.959	-27.5611
-0.96	-38.6565		-0.96	-35.3758		-0.96	-22.1172			-0.96	-27.6016
-0.961	-38.648		-0.961	-35.4226		-0.961	-22.1564			-0.961	-27.6775
-0.962	-38.5587		-0.962	-35.4694		-0.962	-22.2028			-0.962	-27.6978
-0.963	-38.5247		-0.963	-35.5208		-0.963	-22.2492			-0.963	-27.7281
-0.964	-38.6352		-0.964	-35.577		-0.964	-22.2813			-0.964	-27.8344
-0.965	-38.818		-0.965	-35.6097		-0.965	-22.3134			-0.965	-27.885
-0.966	-38.9924		-0.966	-35.6424		-0.966	-22.3562			-0.966	-27.8496
-0.967	-39.0646		-0.967	-35.6752		-0.967	-22.399			-0.967	-27.8647
-0.968	-39.0136		-0.968	-35.6892		-0.968	-22.4597			-0.968	-27.9305
-0.969	-38.9116		-0.969	-35.7407		-0.969	-22.5025			-0.969	-27.9659
-0.97	-38.8648		-0.97	-35.7547		-0.97	-22.5453			-0.97	-27.9963
-0.971	-38.9413		-0.971	-35.8015		-0.971	-22.5739			-0.971	-28.0823
-0.972	-39.0816		-0.972	-35.8482		-0.972	-22.6131			-0.972	-28.1582
-0.973	-39.1794		-0.973	-35.895		-0.973	-22.6595			-0.973	-28.1329
-0.974	-39.1794		-0.974	-35.9043		-0.974	-22.6987			-0.974	-28.0924
-0.975	-39.1157		-0.975	-35.9511		-0.975	-22.7415			-0.975	-28.2948
-0.976	-39.0391		-0.976	-35.9979		-0.976	-22.7808			-0.976	-28.4112
-0.977	-39.0264		-0.977	-36.0259		-0.977	-22.8236			-0.977	-28.4669
-0.978	-39.1029		-0.978	-36.0914		-0.978	-22.8629			-0.978	-28.5073
-0.979	-39.2007		-0.979	-36.0914		-0.979	-22.9092			-0.979	-28.5984
-0.98	-39.358		-0.98	-36.1616		-0.98	-22.9378			-0.98	-28.6591
-0.981	-39.4643		-0.981	-36.1943		-0.981	-22.9663			-0.981	-28.6338
-0.982	-39.4175		-0.982	-36.2411		-0.982	-23.0056			-0.982	-28.644
-0.983	-39.2815		-0.983	-36.2598		-0.983	-23.0591			-0.983	-28.7148
-0.984	-39.2219		-0.984	-36.3066		-0.984	-23.1019			-0.984	-28.7654
-0.985	-39.324		-0.985	-36.3393		-0.985	-23.1447			-0.985	-28.7856
-0.986	-39.511		-0.986	-36.372		-0.986	-23.184			-0.986	-28.8464
-0.987	-39.7364		-0.987	-36.4235		-0.987	-23.2161			-0.987	-28.9981
-0.988	-39.8214		-0.988	-36.4562		-0.988	-23.2518			-0.988	-28.983
-0.989	-39.7109		-0.989	-36.4983		-0.989	-23.3017			-0.989	-28.9627
-0.99	-39.5578		-0.99	-36.531		-0.99	-23.3481			-0.99	-29.0234
-0.991	-39.5153		-0.991	-36.6152		-0.991	-23.3909			-0.991	-29.0791
-0.992	-39.6599		-0.992	-36.6667		-0.992	-23.4194			-0.992	-29.0943
-0.993	-39.8767		-0.993	-36.7508		-0.993	-23.448			-0.993	-29.1601
-0.994	-40.0468		-0.994	-36.7742		-0.994	-23.4837			-0.994	-29.2663
-0.995	-40.0425		-0.995	-36.821		-0.995	-23.5229			-0.995	-29.2815
-0.996	-39.864		-0.996	-36.7976		-0.996	-23.5657			-0.996	-29.2461
-0.997	-39.6981		-0.997	-36.8678		-0.997	-23.6085			-0.997	-29.2967
-0.998	-39.7279		-0.998	-36.9379		-0.998	-23.6478			-0.998	-29.3625
-0.999	-39.915		-0.999	-37.0128		-0.999	-23.6728			-0.999	-29.408
-1	-40.1531		-1	-37.0642		-1	-23.6942			-1	-29.4434
-1.001	-40.2806		-1.001	-37.1297		-1.001	-23.7191			-1.001	-29.5395
-1.002	-40.2253		-1.002	-37.1905		-1.002	-23.7441			-1.002	-29.6559
-1.003	-40.068		-1.003	-37.2559		-1.003	-23.7869			-1.003	-29.6559
-1.004	-39.9277		-1.004	-37.2934		-1.004	-23.8405			-1.004	-29.6205
-1.005	-39.9362		-1.005	-37.3448		-1.005	-23.9725			-1.005	-29.6812
-1.006	-40.0765		-1.006	-37.3448		-1.006	-24.1187			-1.006	-29.747
-1.007	-40.1913		-1.007	-37.3682		-1.007	-24.183			-1.007	-29.7571
-1.008	-40.3359		-1.008	-37.3775		-1.008	-24.2008			-1.008	-29.8128
-1.009	-40.4124		-1.009	-37.4243		-1.009	-24.2151			-1.009	-29.8786
-1.01	-40.3571		-1.01	-37.4524		-1.01	-24.3578			-1.01	-29.8836
-1.011	-40.2466		-1.011	-37.4711		-1.011	-24.4505			-1.011	-29.8634
-1.012	-40.1998		-1.012	-37.4851		-1.012	-24.5183			-1.012	-29.914
-1.013	-40.3061		-1.013	-37.5412		-1.013	-24.5683			-1.013	-29.9798
-1.014	-40.5442		-1.014	-37.5927		-1.014	-24.6004			-1.014	-30
-1.015	-40.7143		-1.015	-37.6395		-1.015	-24.6325			-1.015	-30.0455
-1.016	-40.6463		-1.016	-37.6769		-1.016	-24.6646			-1.016	-30.1518
-1.017	-40.3997		-1.017	-37.7143		-1.017	-24.7003			-1.017	-30.2277
-1.018	-40.1871		-1.018	-37.7517		-1.018	-24.7431			-1.018	-30.1872
-1.019	-40.3019		-1.019	-37.7938		-1.019	-24.7931			-1.019	-30.2024
-1.02	-40.5995		-1.02	-37.8499		-1.02	-24.8323			-1.02	-30.3087
-1.021	-40.8546		-1.021	-37.8826		-1.021	-24.8608			-1.021	-30.3744
-1.022	-40.9311		-1.022	-37.9388		-1.022	-24.8894			-1.022	-30.3795
-1.023	-41.0502		-1.023	-37.9528		-1.023	-24.9215			-1.023	-30.4352
-1.024	-41.0459		-1.024	-37.9949		-1.024	-24.9608			-1.024	-30.5111
-1.025	-41.1054		-1.025	-38.0183		-1.025	-25.0071			-1.025	-30.5111
-1.026	-41.267		-1.026	-38.0884		-1.026	-25.0464			-1.026	-30.506
-1.027	-41.386		-1.027	-38.0978		-1.027	-25.0785			-1.027	-30.5617
-1.028	-41.5476		-1.028	-38.1633		-1.028	-25.107			-1.028	-30.6173
-1.029	-41.6709		-1.029	-38.1867		-1.029	-25.1356			-1.029	-30.6375
-1.03	-41.7262		-1.03	-38.2521		-1.03	-25.1641			-1.03	-30.678
-1.031	-41.6157		-1.031	-38.2475		-1.031	-25.2141			-1.031	-30.7843
-1.032	-41.5476		-1.032	-38.3083		-1.032	-25.2712			-1.032	-30.8501
-1.033	-41.6114		-1.033	-38.2989		-1.033	-25.3247			-1.033	-30.8045
-1.034	-41.79		-1.034	-38.355		-1.034	-25.3568			-1.034	-30.8096
-1.035	-42.0238		-1.035	-38.3924		-1.035	-25.3782			-1.035	-30.9007
-1.036	-42.1003		-1.036	-38.4252		-1.036	-25.4032			-1.036	-30.9411
-1.037	-41.9941		-1.037	-38.4532		-1.037	-25.4424			-1.037	-30.9411
-1.038	-41.8708		-1.038	-38.514		-1.038	-25.4888			-1.038	-31.012
-1.039	-41.875		-1.039	-38.5374		-1.039	-25.5316			-1.039	-31.1334
-1.04	-42.0451		-1.04	-38.5608		-1.04	-25.603			-1.04	-31.1233
-1.041	-42.2109		-1.041	-38.5842		-1.041	-25.6351			-1.041	-31.1081
-1.042	-42.3299		-1.042	-38.6309		-1.042	-25.6779			-1.042	-31.2093
-1.043	-42.3299		-1.043	-38.659		-1.043	-25.6993			-1.043	-31.3611
-1.044	-42.2024		-1.044	-38.7151		-1.044	-25.7386			-1.044	-31.3611
-1.045	-42.0493		-1.045	-38.7525		-1.045	-25.7956			-1.045	-31.4218
-1.046	-42.0876		-1.046	-38.8087		-1.046	-25.8599			-1.046	-31.5787
-1.047	-42.3172		-1.047	-38.8508		-1.047	-25.9062			-1.047	-31.948
-1.048	-42.517		-1.048	-38.8835		-1.048	-25.9419			-1.048	-31.9582
-1.049	-42.602		-1.049	-38.9303		-1.049	-25.974			-1.049	-31.9683
-1.05	-42.5595		-1.05	-38.9583		-1.05	-26.0097			-1.05	-32.0138
-1.051	-42.4575		-1.051	-39.0285		-1.051	-26.0561			-1.051	-32.0644
-1.052	-42.3427		-1.052	-39.0472		-1.052	-26.1025			-1.052	-32.1049
-1.053	-42.3342		-1.053	-39.108		-1.053	-26.1417			-1.053	-32.1504
-1.054	-42.4702		-1.054	-39.108		-1.054	-26.1738			-1.054	-32.2061
-1.055	-42.6446		-1.055	-39.1782		-1.055	-26.1988			-1.055	-32.1808
-1.056	-42.7296		-1.056	-39.2062		-1.056	-26.2166			-1.056	-32.1707
-1.057	-42.6871		-1.057	-39.2483		-1.057	-26.2381			-1.057	-32.2162
-1.058	-42.602		-1.058	-39.2904		-1.058	-26.2773			-1.058	-32.3174
-1.059	-42.602		-1.059	-39.3418		-1.059	-26.3237			-1.059	-32.5046
-1.06	-42.6871		-1.06	-39.3886		-1.06	-26.3701			-1.06	-32.6058
-1.061	-42.8146		-1.061	-39.4354		-1.061	-26.4129			-1.061	-32.7627
-1.062	-42.9422		-1.062	-39.4494		-1.062	-26.4486			-1.062	-32.788
-1.063	-42.9847		-1.063	-39.5383		-1.063	-26.4735			-1.063	-32.7576
-1.064	-42.9422		-1.064	-39.6037		-1.064	-26.5092			-1.064	-32.8032
-1.065	-42.8571		-1.065	-39.6552		-1.065	-26.552			-1.065	-32.8538
-1.066	-42.7721		-1.066	-39.6926		-1.066	-26.5948			-1.066	-32.8892
-1.067	-42.7296		-1.067	-39.7721		-1.067	-26.6412			-1.067	-32.9246
-1.068	-42.8571		-1.068	-39.8002		-1.068	-26.6805			-1.068	-33.0258
-1.069	-43.0272		-1.069	-39.8563		-1.069	-26.7054			-1.069	-33.1017
-1.07	-43.1122		-1.07	-39.8703		-1.07	-26.7233			-1.07	-33.0815
-1.071	-43.1122		-1.071	-39.9265		-1.071	-26.7554			-1.071	-33.1068
-1.072	-42.9847		-1.072	-39.9031		-1.072	-26.7911			-1.072	-33.1574
-1.073	-42.9422		-1.073	-39.9498		-1.073	-26.8375			-1.073	-33.1725
-1.074	-43.1122		-1.074	-39.9498		-1.074	-26.9017			-1.074	-33.1725
-1.075	-43.2398		-1.075	-40.0247		-1.075	-26.9445			-1.075	-33.2484
-1.076	-43.4099		-1.076	-40.0387		-1.076	-26.9659			-1.076	-33.3345
-1.077	-43.5374		-1.077	-40.1042		-1.077	-26.9944			-1.077	-33.3041
-1.078	-43.5374		-1.078	-40.1229		-1.078	-27.0194			-1.078	-33.2231
-1.079	-43.4524		-1.079	-40.1509		-1.079	-27.0515			-1.079	-33.2687
-1.08	-43.3248		-1.08	-40.179		-1.08	-27.0872			-1.08	-33.3496
-1.081	-43.3248		-1.081	-40.2024		-1.081	-27.1264			-1.081	-33.3648
-1.082	-43.4524		-1.082	-40.2585		-1.082	-27.1586			-1.082	-33.4053
-1.083	-43.6225		-1.083	-40.2819		-1.083	-27.1871			-1.083	-33.5166
-1.084	-43.75		-1.084	-40.338		-1.084	-27.2121			-1.084	-33.552
-1.085	-43.75		-1.085	-40.3474		-1.085	-27.2335			-1.085	-33.4964
-1.086	-43.6225		-1.086	-40.3941		-1.086	-27.2834			-1.086	-33.5065
-1.087	-43.4949		-1.087	-40.4222		-1.087	-27.3405			-1.087	-33.6077
-1.088	-43.4524		-1.088	-40.4409		-1.088	-27.3869			-1.088	-33.6532
-1.089	-43.6225		-1.089	-40.4596		-1.089	-27.419			-1.089	-33.6887
-1.09	-44.0051		-1.09	-40.4877		-1.09	-27.4475			-1.09	-33.7949
-1.091	-44.2177		-1.091	-40.5485		-1.091	-27.4939			-1.091	-33.891
-1.092	-44.1326		-1.092	-40.5859		-1.092	-27.5332			-1.092	-33.8809
-1.093	-43.835		-1.093	-40.6326		-1.093	-27.5653			-1.093	-33.8354
-1.094	-43.6225		-1.094	-40.6934		-1.094	-27.6259			-1.094	-33.9568
-1.095	-43.7075		-1.095	-40.7355		-1.095	-27.683			-1.095	-34.0833
-1.096	-44.0051		-1.096	-40.7683		-1.096	-27.7187			-1.096	-34.1289
-1.097	-44.2177		-1.097	-40.7823		-1.097	-27.7437			-1.097	-34.1946
-1.098	-44.2602		-1.098	-40.8338		-1.098	-27.7687			-1.098	-34.2756
-1.099	-44.1752		-1.099	-40.8665		-1.099	-27.7972			-1.099	-34.2958
-1.1	-44.0476		-1.1	-40.8946		-1.1	-27.8828			-1.1	-34.2452
-1.101	-44.0901		-1.101	-40.946		-1.101	-27.9863			-1.101	-34.2807
-1.102	-44.2602		-1.102	-40.9647		-1.102	-28.0362			-1.102	-34.3414
-1.103	-44.4303		-1.103	-41.0021		-1.103	-28.0719			-1.103	-34.3565
-1.104	-44.5153		-1.104	-41.0489		-1.104	-28.1005			-1.104	-34.4122
-1.105	-44.5153		-1.105	-41.0489		-1.105	-28.129			-1.105	-34.5539
-1.106	-44.3878		-1.106	-41.0629		-1.106	-28.1611			-1.106	-34.7006
-1.107	-44.2177		-1.107	-41.0957		-1.107	-28.2039			-1.107	-34.6551
-1.108	-44.1752		-1.108	-41.1237		-1.108	-28.2539			-1.108	-34.5944
-1.109	-44.2602		-1.109	-41.1752		-1.109	-28.2896			-1.109	-34.7107
-1.11	-44.4303		-1.11	-41.1892		-1.11	-28.3145			-1.11	-34.7866
-1.111	-44.6003		-1.111	-41.2407		-1.111	-28.336			-1.111	-34.7765
-1.112	-44.6003		-1.112	-41.3015		-1.112	-28.3609			-1.112	-34.817
-1.113	-44.5153		-1.113	-41.2781		-1.113	-28.4073			-1.113	-34.9182
-1.114	-44.4303		-1.114	-41.3529		-1.114	-28.4751			-1.114	-34.9384
-1.115	-44.4303		-1.115	-41.3389		-1.115	-28.5465			-1.115	-34.9131
-1.116	-44.6003		-1.116	-41.409		-1.116	-28.6071			-1.116	-34.903
-1.117	-44.8554		-1.117	-41.3856		-1.117	-28.6571			-1.117	-34.9941
-1.118	-45.0255		-1.118	-41.4745		-1.118	-28.6927			-1.118	-35.0346
-1.119	-45.068		-1.119	-41.4838		-1.119	-28.7248			-1.119	-35.0548
-1.12	-44.9405		-1.12	-41.5587		-1.12	-28.7498			-1.12	-35.151
-1.121	-44.7704		-1.121	-41.5727		-1.121	-28.7855			-1.121	-35.2724
-1.122	-44.7279		-1.122	-41.6475		-1.122	-28.839			-1.122	-35.237
-1.123	-44.8554		-1.123	-41.6382		-1.123	-28.8783			-1.123	-35.2268
-1.124	-45.068		-1.124	-41.7037		-1.124	-28.9068			-1.124	-35.3028
-1.125	-45.1956		-1.125	-41.727		-1.125	-28.9318			-1.125	-35.328
-1.126	-45.2381		-1.126	-41.7785		-1.126	-28.9496			-1.126	-35.3432
-1.127	-45.1105		-1.127	-41.7925		-1.127	-28.9782			-1.127	-35.4343
-1.128	-44.983		-1.128	-41.844		-1.128	-29.0138			-1.128	-35.5406
-1.129	-45.068		-1.129	-41.8299		-1.129	-29.0638			-1.129	-35.5304
-1.13	-45.2806		-1.13	-41.9001		-1.13	-29.1102			-1.13	-35.4697
-1.131	-45.4932		-1.131	-41.8674		-1.131	-29.1458			-1.131	-35.5557
-1.132	-45.5782		-1.132	-41.9141		-1.132	-29.1673			-1.132	-35.6418
-1.133	-45.5357		-1.133	-41.9328		-1.133	-29.1887			-1.133	-35.6418
-1.134	-45.3231		-1.134	-42.0264		-1.134	-29.2172			-1.134	-35.6721
-1.135	-45.1531		-1.135	-42.0684		-1.135	-29.2672			-1.135	-35.8138
-1.136	-45.1531		-1.136	-42.1246		-1.136	-29.31			-1.136	-35.8796
-1.137	-45.4082		-1.137	-42.1292		-1.137	-29.3456			-1.137	-35.7581
-1.138	-45.6633		-1.138	-42.1947		-1.138	-29.3885			-1.138	-35.7075
-1.139	-45.7908		-1.139	-42.2228		-1.139	-29.4206			-1.139	-35.8037
-1.14	-45.7908		-1.14	-42.4473		-1.14	-29.4384			-1.14	-35.8492
-1.141	-45.6633		-1.141	-42.5829		-1.141	-29.4634			-1.141	-35.8391
-1.142	-45.6208		-1.142	-42.6951		-1.142	-29.4955			-1.142	-35.9302
-1.143	-45.6633		-1.143	-42.7466		-1.143	-29.5562			-1.143	-36.0111
-1.144	-45.7908		-1.144	-42.784		-1.144	-29.6097			-1.144	-35.996
-1.145	-46.0034		-1.145	-42.7887		-1.145	-29.6561			-1.145	-35.9605
-1.146	-46.1309		-1.146	-42.8167		-1.146	-29.6953			-1.146	-36.0314
-1.147	-46.1309		-1.147	-42.8682		-1.147	-29.7238			-1.147	-36.1022
-1.148	-45.9184		-1.148	-42.8963		-1.148	-29.7702			-1.148	-36.1326
-1.149	-45.8333		-1.149	-42.9383		-1.149	-29.8202			-1.149	-36.1629
-1.15	-45.9184		-1.15	-42.9711		-1.15	-29.863			-1.15	-36.2894
-1.151	-46.1309		-1.151	-43.0366		-1.151	-29.9022			-1.151	-36.34
-1.152	-46.2585		-1.152	-43.074		-1.152	-29.9486			-1.152	-36.2692
-1.153	-46.3435		-1.153	-43.0833		-1.153	-29.9986			-1.153	-36.2793
-1.154	-46.2585		-1.154	-43.1208		-1.154	-30.0414			-1.154	-36.3754
-1.155	-46.1735		-1.155	-43.1208		-1.155	-30.0878			-1.155	-36.3856
-1.156	-46.1735		-1.156	-43.2236		-1.156	-30.127			-1.156	-36.3957
-1.157	-46.301		-1.157	-43.2283		-1.157	-30.177			-1.157	-36.593
-1.158	-46.5561		-1.158	-43.3032		-1.158	-30.2162			-1.158	-36.8814
-1.159	-46.7687		-1.159	-43.3125		-1.159	-30.2483			-1.159	-36.8561
-1.16	-46.8963		-1.16	-43.378		-1.16	-30.2769			-1.16	-36.8005
-1.161	-46.8963		-1.161	-43.4014		-1.161	-30.3161			-1.161	-36.8409
-1.162	-46.8112		-1.162	-43.4622		-1.162	-30.3554			-1.162	-36.9067
-1.163	-46.7262		-1.163	-43.4762		-1.163	-30.3839			-1.163	-37.0686
-1.164	-46.7262		-1.164	-43.5042		-1.164	-30.416			-1.164	-37.1698
-1.165	-46.8112		-1.165	-43.5136		-1.165	-30.4517			-1.165	-37.2457
-1.166	-46.9813		-1.166	-43.565		-1.166	-30.4909			-1.166	-37.3065
-1.167	-47.1939		-1.167	-43.5791		-1.167	-30.5159			-1.167	-37.3065
-1.168	-47.2789		-1.168	-43.6633		-1.168	-30.5516			-1.168	-37.3975
-1.169	-47.1088		-1.169	-43.6867		-1.169	-30.5944			-1.169	-37.519
-1.17	-46.8537		-1.17	-43.7568		-1.17	-30.6408			-1.17	-37.6101
-1.171	-46.7687		-1.171	-43.7895		-1.171	-30.6907			-1.171	-37.7214
-1.172	-47.0238		-1.172	-43.8223		-1.172	-30.7478			-1.172	-37.8631
-1.173	-47.3214		-1.173	-43.8597		-1.173	-30.7871			-1.173	-37.9035
-1.174	-47.4915		-1.174	-43.9065		-1.174	-30.8263			-1.174	-37.858
-1.175	-47.364		-1.175	-43.9532		-1.175	-30.8727			-1.175	-37.9035
-1.176	-47.1514		-1.176	-44		-1.176	-30.912			-1.176	-37.9744
-1.177	-47.0238		-1.177	-44.0234		-1.177	-30.9583			-1.177	-37.9845
-1.178	-47.1514		-1.178	-44.0234		-1.178	-31.0011			-1.178	-38.025
-1.179	-47.449		-1.179	-44.0701		-1.179	-31.0297			-1.179	-38.2982
-1.18	-47.6191		-1.18	-44.0842		-1.18	-31.0725			-1.18	-38.4955
-1.181	-47.6191		-1.181	-44.1497		-1.181	-31.1118			-1.181	-38.5512
-1.182	-47.5765		-1.182	-44.159		-1.182	-31.1367			-1.182	-38.5057
-1.183	-47.4915		-1.183	-44.2572		-1.183	-31.176			-1.183	-38.5411
-1.184	-47.4915		-1.184	-44.2806		-1.184	-31.2223			-1.184	-38.5917
-1.185	-47.534		-1.185	-44.3648		-1.185	-31.2687			-1.185	-38.6271
-1.186	-47.7041		-1.186	-44.3508		-1.186	-31.308			-1.186	-38.7232
-1.187	-47.9167		-1.187	-44.4116		-1.187	-31.3579			-1.187	-38.8447
-1.188	-48.0017		-1.188	-44.3882		-1.188	-31.3972			-1.188	-38.9509
-1.189	-47.8316		-1.189	-44.4911		-1.189	-31.4328			-1.189	-38.9408
-1.19	-47.6191		-1.19	-44.5004		-1.19	-31.4864			-1.19	-38.9509
-1.191	-47.5765		-1.191	-44.5846		-1.191	-31.5399			-1.191	-38.9762
-1.192	-47.7891		-1.192	-44.594		-1.192	-31.5791			-1.192	-38.9813
-1.193	-47.9592		-1.193	-44.6454		-1.193	-31.6184			-1.193	-39.0218
-1.194	-48.0442		-1.194	-44.6501		-1.194	-31.6541			-1.194	-39.1432
-1.195	-48.0442		-1.195	-44.7062		-1.195	-31.679			-1.195	-39.2596
-1.196	-48.0017		-1.196	-44.6968		-1.196	-31.704			-1.196	-39.2242
-1.197	-47.9167		-1.197	-44.7483		-1.197	-31.7433			-1.197	-39.1432
-1.198	-48.0017		-1.198	-44.781		-1.198	-31.7932			-1.198	-39.2191
-1.199	-48.1292		-1.199	-44.8746		-1.199	-31.836			-1.199	-39.2849
-1.2	--		-1.2	-44.8886		-1.2	-31.8646			-1.2	-39.2849
-1.201	--		-1.201	-44.9681		-1.201	-31.8895			-1.201	-39.3152
-1.202	--		-1.202	-44.9915		-1.202	-31.9109			-1.202	-39.4519
-1.203	--		-1.203	-45.0476		-1.203	-31.9466			-1.203	-39.5025
-1.204	--		-1.204	-45.1037		-1.204	-31.9859			-1.204	-39.376
-1.205	--		-1.205	-45.1879		-1.205	-32.0287			-1.205	-39.3861
-1.206	--		-1.206	-45.23		-1.206	-32.0572			-1.206	-39.4772
-1.207	--		-1.207	-45.2628		-1.207	-32.0965			-1.207	-39.5834
-1.208	--		-1.208	-45.2721		-1.208	-32.1215			-1.208	-39.8566
-1.209	--		-1.209	-45.3235		-1.209	-32.1357			-1.209	-39.9224
-1.21	--		-1.21	-45.3376		-1.21	-32.1571			-1.21	-40.0641
-1.211	--		-1.211	-45.4031		-1.211	-32.2035			-1.211	-40.0337
-1.212	--		-1.212	-45.4358		-1.212	-32.2535			-1.212	-39.9123
-1.213	--		-1.213	-45.5106		-1.213	-32.3105			-1.213	-39.9578
-1.214	--		-1.214	-45.5434		-1.214	-32.3355			-1.214	-40.0489
-1.215	--		-1.215	-45.5948		-1.215	-32.3676			-1.215	-40.0438
-1.216	--		-1.216	-45.6322		-1.216	-32.4211			-1.216	-40.0945
-1.217	--		-1.217	-45.6509		-1.217	-32.5282			-1.217	-40.2311
-1.218	--		-1.218	-45.6977		-1.218	-32.621			-1.218	-40.307
-1.219	--		-1.219	-45.7117		-1.219	-32.6566			-1.219	-40.2361
-1.22	--		-1.22	-45.7398		-1.22	-32.6959			-1.22	-40.3222
-1.221	--		-1.221	-45.7632		-1.221	-32.7351			-1.221	-40.398
-1.222	--		-1.222	-45.8333		-1.222	-32.7637			-1.222	-40.4183
-1.223	--		-1.223	-45.838		-1.223	-32.7672			-1.223	-40.4132
-1.224	--		-1.224	-45.9175		-1.224	-32.7958			-1.224	-40.5043
-1.225	--		-1.225	-45.9175		-1.225	-32.8671			-1.225	-40.6207
-1.226	--		-1.226	-45.9924		-1.226	-32.9242			-1.226	-40.5802
-1.227	--		-1.227	-46.011		-1.227	-32.967			-1.227	-40.5347
-1.228	--		-1.228	-46.0812		-1.228	-33.0099			-1.228	-40.7118
-1.229	--		-1.229	-46.114		-1.229	-33.0455			-1.229	-40.9192
-1.23	--		-1.23	-46.1747		-1.23	-33.0598			-1.23	-41.0963
-1.231	--		-1.231	-46.2075		-1.231	-33.0812			-1.231	-41.1874
-1.232	--		-1.232	-46.273		-1.232	-33.1062			-1.232	-41.3392
-1.233	--		-1.233	-46.2917		-1.233	-33.1276			-1.233	-41.3139
-1.234	--		-1.234	-46.3431		-1.234	-33.1454			-1.234	-41.1975
-1.235	--		-1.235	-46.3431		-1.235	-33.1633			-1.235	-41.3493
-1.236	--		-1.236	-46.3946		-1.236	-33.1775			-1.236	-41.6731
-1.237	--		-1.237	-46.4273		-1.237	-33.2168			-1.237	-41.7389
-1.238	--		-1.238	-46.4975		-1.238	-33.2596			-1.238	-41.7844
-1.239	--		-1.239	-46.5208		-1.239	-33.3096			-1.239	-41.8958
-1.24	--		-1.24	-46.5723		-1.24	-33.3524			-1.24	-41.9666
-1.241	--		-1.241	-46.6003		-1.241	-33.3845			-1.241	-41.8654
-1.242	--		-1.242	-46.6237		-1.242	-33.4237			-1.242	-41.8249
-1.243	--		-1.243	-46.6611		-1.243	-33.4558			-1.243	-41.8755
-1.244	--		-1.244	-46.6985		-1.244	-33.4915			-1.244	-41.8806
-1.245	--		-1.245	-46.7407		-1.245	-33.5343			-1.245	-41.8856
-1.246	--		-1.246	-46.764		-1.246	-33.5807			-1.246	-42.0223
-1.247	--		-1.247	-46.8622		-1.247	-33.6342			-1.247	-42.169
-1.248	--		-1.248	-46.909		-1.248	-33.6735			-1.248	-42.1538
-1.249	--		-1.249	-46.9558		-1.249	-33.702			-1.249	-42.0678
-1.25	--		-1.25	-46.9558		-1.25	-33.7127			-1.25	-42.1235
-1.251	--		-1.251	-47.0025		-1.251	-33.727			-1.251	-42.2044
-1.252	--		-1.252	-47.0025		-1.252	-33.7555			-1.252	-42.2449
-1.253	--		-1.253	-47.0493		-1.253	-33.8162			-1.253	-42.2753
-1.254	--		-1.254	-47.1429		-1.254	-33.8376			-1.254	-42.4068
-1.255	--		-1.255	-47.1896		-1.255	-33.859			-1.255	-42.4827
-1.256	--		-1.256	-47.2364		-1.256	-33.8804			-1.256	-42.4271
-1.257	--		-1.257	-47.2364		-1.257	-33.9054			-1.257	-42.3866
-1.258	--		-1.258	-47.2832		-1.258	-33.9268			-1.258	-42.4675
-1.259	--		-1.259	-47.2832		-1.259	-33.966			-1.259	-42.5181
-1.26	--		-1.26	-47.3767		-1.26	-34.0053			-1.26	-42.5485
-1.261	--		-1.261	-47.3767		-1.261	-34.0338			-1.261	-42.6649
-1.262	--		-1.262	-47.4235		-1.262	-34.0659			-1.262	-42.7762
-1.263	--		-1.263	-47.4702		-1.263	-34.0766			-1.263	-42.7205
-1.264	--		-1.264	-47.517		-1.264	-34.0909			-1.264	-42.7256
-1.265	--		-1.265	-47.5638		-1.265	-34.1159			-1.265	-42.8065
-1.266	--		-1.266	-47.6105		-1.266	-34.1551			-1.266	-42.8521
-1.267	--		-1.267	-47.6573		-1.267	-34.2051			-1.267	-42.8318
-1.268	--		-1.268	-47.7041		-1.268	-34.3478			-1.268	-42.8875
-1.269	--		-1.269	-47.7041		-1.269	-34.3835			-1.269	-43.0494
-1.27	--		-1.27	-47.7508		-1.27	-34.412			-1.27	-43.1051
-1.271	--		-1.271	-47.7508		-1.271	-34.462			-1.271	-43.2366
-1.272	--		-1.272	-47.8444		-1.272	-34.4977			-1.272	-43.6111
-1.273	--		-1.273	-47.8912		-1.273	-34.544			-1.273	-43.9248
-1.274	--		-1.274	-47.9379		-1.274	-34.5868			-1.274	-44.0057
-1.275	--		-1.275	-47.9379		-1.275	-34.6297			-1.275	-44.0209
-1.276	--		-1.276	-47.9847		-1.276	-34.6725			-1.276	-44.1373
-1.277	--		-1.277	-47.9847		-1.277	-34.7046			-1.277	-44.279
-1.278	--		-1.278	-48.0782		-1.278	-34.7082			-1.278	-44.3245
-1.279	--		-1.279	-48.0782		-1.279	-34.726			-1.279	-44.3802
-1.28	--		-1.28	-48.125		-1.28	-34.8009			-1.28	-44.4358
-1.281	--		-1.281	-48.1718		-1.281	-34.8865			-1.281	-44.451
-1.282	--		-1.282	-48.1718		-1.282	-34.9472			-1.282	-44.5168
-1.283	--		-1.283	-48.2185		-1.283	-35.0043			-1.283	-44.6281
-1.284	--		-1.284	-48.2653		-1.284	-35.0364			-1.284	-44.7141
-1.285	--		-1.285	-48.3121		-1.285	-35.0614			-1.285	-44.7445
-1.286	--		-1.286	-48.4056		-1.286	-35.0863			-1.286	-44.6483
-1.287	--		-1.287	-48.4056		-1.287	-35.1399			-1.287	-44.6838
-1.288	--		-1.288	-48.4524		-1.288	-35.1934			-1.288	-44.7597
-1.289	--		-1.289	-48.4992		-1.289	-35.2505			-1.289	-44.7799
-1.29	--		-1.29	-48.5459		-1.29	-35.2826			-1.29	-44.8355
-1.291	--		-1.291	-48.5927		-1.291	-35.3075			-1.291	-44.9469
-1.292	--		-1.292	-48.5927		-1.292	-35.3397			-1.292	-45.0177
-1.293	--		-1.293	-48.6395		-1.293	-35.386			-1.293	-44.9671
-1.294	--		-1.294	-48.6395		-1.294	-35.4431			-1.294	-44.9368
-1.295	--		-1.295	-48.6862		-1.295	-35.5038			-1.295	-45.0127
-1.296	--		-1.296	-48.733		-1.296	-35.5823			-1.296	-45.0683
-1.297	--		-1.297	-48.7798		-1.297	-35.6144			-1.297	-45.0835
-1.298	--		-1.298	-48.7798		-1.298	-35.6429			-1.298	-45.1442
-1.299	--		-1.299	-48.8265		-1.299	-35.6679			-1.299	-45.2758
-1.3	--		-1.3	-48.8265		-1.3	-35.6786			-1.3	-45.296
-1.301	--		-1.301	-48.8265		-1.301	-35.75			-1.301	-45.1543
-1.302	--		-1.302	-48.9201		-1.302	-35.7856			-1.302	-45.1847
-1.303	--		-1.303	-48.9201		-1.303	-35.8213			-1.303	-45.2656
-1.304	--		-1.304	-49.0136		-1.304	-35.8213			-1.304	-45.3162
-1.305	--		-1.305	-49.0136		-1.305	-35.857			-1.305	-45.4174
-1.306	--		-1.306	-49.1071		-1.306	-35.857			-1.306	-45.5136
-1.307	--		-1.307	-49.1071		-1.307	-35.8927			-1.307	-45.5692
-1.308	--		-1.308	-49.1539		-1.308	-35.964			-1.308	-45.4529
-1.309	--		-1.309	-49.2475		-1.309	-36.0354			-1.309	-45.4427
-1.31	--		-1.31	-49.2942		-1.31	-36.1067			-1.31	-45.5237
-1.311	--		-1.311	-49.2942		-1.311	-36.1424			-1.311	-45.6198
-1.312	--		-1.312	-49.3878		-1.312	-36.1781			-1.312	-45.7008
-1.313	--		-1.313	-49.3878		-1.313	-36.2138			-1.313	-45.802
-1.314	--		-1.314	-49.4345		-1.314	-36.2851			-1.314	-46.6521
-1.315	--		-1.315	-49.4813		-1.315	-36.3565			-1.315	-47.0164
-1.316	--		-1.316	-49.4813		-1.316	-36.3922			-1.316	-47.0417
-1.317	--		-1.317	-49.5281		-1.317	-36.4279			-1.317	-47.0164
-1.318	--		-1.318	-49.5748		-1.318	-36.4635			-1.318	-47.0771
-1.319	--		-1.319	-49.5748		-1.319	-36.4992			-1.319	-47.1783
-1.32	--		-1.32	-49.6216		-1.32	-36.5706			-1.32	-47.325
-1.321	--		-1.321	-49.6684		-1.321	-36.6419			-1.321	-47.4566
-1.322	--		-1.322	-49.7151		-1.322	-36.749			-1.322	-47.5426
-1.323	--		-1.323	-49.7151		-1.323	-36.8203			-1.323	-47.5426
-1.324	--		-1.324	-49.7619		-1.324	-36.8203			-1.324	-47.5679
-1.325	--		-1.325	-49.7619		-1.325	-36.856			-1.325	-47.6387
-1.326	--		-1.326	-49.8554		-1.326	-36.8917			-1.326	-47.6337
-1.327	--		-1.327	-49.9022		-1.327	-36.9274			-1.327	-47.7298
-1.328	--		-1.328	-49.949		-1.328	-36.963			-1.328	-47.9271
-1.329	--		-1.329	-49.9958		-1.329	-36.9987			-1.329	-48.1295
-1.33	--		-1.33	-50.0425		-1.33	-37.0344			-1.33	-48.0789
-1.331	--		-1.331	-50.0425		-1.331	-37.0701			-1.331	-47.9423
-1.332	--		-1.332	-50.0893		-1.332	-37.0701			-1.332	-48.0182
-1.333	--		-1.333	-50.136		-1.333	-37.1058			-1.333	-48.1144
-1.334	--		-1.334	-50.136		-1.334	-37.1058			-1.334	-48.1397
-1.335	--		-1.335	-50.1828		-1.335	-37.1771			-1.335	-48.17
-1.336	--		-1.336	-50.2296		-1.336	-37.2128			-1.336	-48.256
-1.337	--		-1.337	-50.3231		-1.337	-37.2485			-1.337	-48.3016
-1.338	--		-1.338	-50.3699		-1.338	-37.2485			-1.338	-48.2206
-1.339	--		-1.339	-50.4167		-1.339	-37.2841			-1.339	-48.2307
-1.34	--		-1.34	-50.4167		-1.34	-37.3198			-1.34	-48.2712
-1.341	--		-1.341	-50.4634		-1.341	-37.3555			-1.341	-48.3167
-1.342	--		-1.342	-50.557		-1.342	-37.3912			-1.342	-48.423
-1.343	--		-1.343	-50.557		-1.343	-37.4625			-1.343	-48.59
-1.344	--		-1.344	-50.6505		-1.344	-37.5339			-1.344	-48.6507
-1.345	--		-1.345	-50.6505		-1.345	-37.5696			-1.345	-48.5343
-1.346	--		-1.346	-50.6973		-1.346	-37.5696			-1.346	-48.4432
-1.347	--		-1.347	-50.6973		-1.347	-37.6052			-1.347	-48.5647
-1.348	--		-1.348	-50.7441		-1.348	-37.6409			-1.348	-48.676
-1.349	--		-1.349	-50.7908		-1.349	-37.6766			-1.349	-48.7013
-1.35	--		-1.35	-50.8376		-1.35	-37.748			-1.35	-48.7873
-1.351	--		-1.351	-50.8843		-1.351	-37.7836			-1.351	-48.9695
-1.352	--		-1.352	-50.9311		-1.352	-37.8193			-1.352	-48.9948
-1.353	--		-1.353	-50.9311		-1.353	-37.8193			-1.353	-48.8835
-1.354	--		-1.354	-50.9779		-1.354	-37.8193			-1.354	-48.8835
-1.355	--		-1.355	-50.9779		-1.355	-37.855			-1.355	-49.0251
-1.356	--		-1.356	-51.0714		-1.356	-37.9264			-1.356	-49.1112
-1.357	--		-1.357	-51.0714		-1.357	-37.9977			-1.357	-49.1769
-1.358	--		-1.358	-51.1182		-1.358	-38.0691			-1.358	-49.2781
-1.359	--		-1.359	-51.1182		-1.359	-38.1048			-1.359	-49.44
-1.36	--		-1.36	-51.1182		-1.36	-38.1048			-1.36	-49.3793
-1.361	--		-1.361	-51.165		-1.361	-38.1404			-1.361	-49.2579
-1.362	--		-1.362	-51.2585		-1.362	-38.1761			-1.362	-49.3641
-1.363	--		-1.363	-51.3053		-1.363	-38.2475			-1.363	-49.4755
-1.364	--		-1.364	-51.3053		-1.364	-38.2831			-1.364	-49.4704
-1.365	--		-1.365	-51.3988		-1.365	-38.3188			-1.365	-49.5868
-1.366	--		-1.366	-51.4456		-1.366	-38.3902			-1.366	-49.7639
-1.367	--		-1.367	-51.4456		-1.367	-38.3902			-1.367	-49.779
-1.368	--		-1.368	-51.4924		-1.368	-38.4259			-1.368	-49.7335
-1.369	--		-1.369	-51.5391		-1.369	-38.4972			-1.369	-49.7537
-1.37	--		-1.37	-51.5859		-1.37	-38.5329			-1.37	-49.855
-1.371	--		-1.371	-51.5859		-1.371	-38.6043			-1.371	-49.941
-1.372	--		-1.372	-51.6326		-1.372	-38.6399			-1.372	-50.032
-1.373	--		-1.373	-51.6794		-1.373	-38.6756			-1.373	-50.1636
-1.374	--		-1.374	-51.7262		-1.374	-38.7113			-1.374	-50.28
-1.375	--		-1.375	-51.773		-1.375	-38.747			-1.375	-50.2395
-1.376	--		-1.376	-51.773		-1.376	-38.8183			-1.376	-50.2091
-1.377	--		-1.377	-51.8197		-1.377	-38.854			-1.377	-50.3053
-1.378	--		-1.378	-51.8665		-1.378	-38.8897			-1.378	-50.3356
-1.379	--		-1.379	-51.8665		-1.379	-38.9254			-1.379	-50.3508
-1.38	--		-1.38	-51.9133		-1.38	-38.961			-1.38	-50.5127
-1.381	--		-1.381	-51.96		-1.381	-38.961			-1.381	-50.7
-1.382	--		-1.382	-52.0536		-1.382	-38.961			-1.382	-50.7
-1.383	--		-1.383	-52.1003		-1.383	-39.0324			-1.383	-50.5937
-1.384	--		-1.384	-52.1471		-1.384	-39.0681			-1.384	-50.6493
-1.385	--		-1.385	-52.1939		-1.385	-39.1037			-1.385	-50.7
-1.386	--		-1.386	-52.1939		-1.386	-39.1394			-1.386	-50.7505
-1.387	--		-1.387	-52.2407		-1.387	-39.1394			-1.387	-50.8011
-1.388	--		-1.388	-52.2407		-1.388	-39.1751			-1.388	-50.9023
-1.389	--		-1.389	-52.2874		-1.389	-39.1751			-1.389	-50.9529
-1.39	--		-1.39	-52.2874		-1.39	-39.2465			-1.39	-50.8011
-1.391	--		-1.391	-52.3809		-1.391	-39.2822			-1.391	-50.7505
-1.392	--		-1.392	-52.4277		-1.392	-39.2822			-1.392	-50.8011
-1.393	--		-1.393	-52.5213		-1.393	-39.3178			-1.393	-50.8518
-1.394	--		-1.394	-52.5213		-1.394	-39.3178			-1.394	-50.8518
-1.395	--		-1.395	-52.568		-1.395	-39.3535			-1.395	-50.9529
[truncated: 404 more rows]

## Sheet: Sheet2
Figure 2 |	Electrocatalytic performances for urea synthesis.
Figure 2b. The product distributions of CO2RR, NO3RR and urea synthesis on Ni-SAC, Fe-SAC, I-FeNi-DASC and B-FeNi-DASC at -1.4 V versus RHE.
Ni-SAC						Fe-SAC					I-FeNi-DASC						B-FeNi-DASC
CO2RR to CO	NO3RR to NH3	C-N coupling to urea		s.d.		CO2RR to CO	NO3RR to NH3	C-N coupling to urea		s.d.		CO2RR to CO	NO3RR to NH3	C-N coupling to urea		s.d.	CO2RR to CO	NO3RR to NH3	C-N coupling to urea		s.d.
86.9				5.5		19.2				2.3		82.5				5.6	73.3				4.9
	19.9			1.5			65.2			4.8			78.9			4.8		76.5			4.1
		79.6	20.2	1.2				12.6	56	0.3				53.9	36.9	0.5			47.3	39.8	0.4

## Sheet: Sheet3
Figure 2 |	Electrocatalytic performances for urea synthesis.
Figure 2 c.	Urea yield rates and corresponding Faradaic efficiencies on Ni-SAC, Fe-SAC, M-FeNi-DASC, I-FeNi-DASC and B-FeNi-DASC at various applied potentials
Potential	Urea formation rate					s.d.
	B-FeNi-DASC	Ni-SAC	Fe-SAC	M-FeNi-DASC	I-FeNi-DASC	B-FeNi-DASC	Ni-SAC	Fe-SAC	M-FeNi-DASC	I-FeNi-DASC
-1.1	11.59	0.359	1.726	4.175	8.793	0.48	0.08	0.12	0.2	0.47
-1.2	13.95	0.551	1.778	4.453	8.733	0.52	0.1	0.2	0.32	0.86
-1.3	14.15	1.098	2.685	4.981	7.375	0.66	0.23	0.45	0.45	1.0268
-1.4	16.68	1.151	3.313	5.764	10.598	0.75	0.25	0.28	0.55	0.89
-1.5	17.24	1.081	2.912	5.241	10.669	0.68	0.12	0.18	0.32	1.22
-1.6	11.67	1.046	2.528	5.087	9.662	0.152	0.09	0.16	0.152	0.25
Potential	Faradaic efficiency					s.d.
	B-FeNi-DASC	Ni-SAC	Fe-SAC	M-FeNi-DASC	I-FeNi-DASC	B-FeNi-DASC	Ni-SAC	Fe-SAC	M-FeNi-DASC	I-FeNi-DASC
-1.1	8.51	1.86	2.17	7.04	0.38	0.05	0.045	0.155	0.371	0.215
-1.2	8.94	1.38	1.96	4.72	0.42	0.08	0.082	0.203	0.384	0.325
-1.3	7.65	1.92	2.45	2.84	0.78	0.062	0.16	0.262	0.412	0.398
-1.4	11.4	2.06	2.36	3.79	0.72	0.085	0.076	0.285	0.365	0.521
-1.5	12.23	1.82	2.09	3.32	0.8	0.052	0.055	0.207	0.585	0.456
-1.6	7.45	1.6	1.78	3.04	0.66	0.031	0.042	0.172	0.189	0.098
