# Supplementary material for: Identifying and tailoring C–N coupling site for efficient urea synthesis over diatomic Fe–Ni catalyst
Source: Nat Commun. 2022 Sep 10;13:5337. doi: 10.1038/s41467-022-33066-6 (PMC9464195; doi:10.1038/s41467-022-33066-6)
Supplement: Supplementary file 3 — Source Data [file 41467_2022_33066_MOESM3_ESM.zip › Source data-Figure 3.xlsx]

## Sheet: Sheet2
Figure 3 |	Operando electrochemical spectroscopy measurements.
Figure 3a Three-dimensional operando SR-FTIR spectra in the range of 1500-3500 cm-1
Wavenumber	Potential	transmittance
3800.82	-1.1	0.00116
3798.89	-1.1	0.00158
3796.96	-1.1	0.00234
3795.03	-1.1	0.00313
3793.1	-1.1	0.00412
3791.18	-1.1	0.00476
3789.25	-1.1	0.00478
3787.32	-1.1	0.00439
3785.39	-1.1	0.00381
3783.46	-1.1	0.00352
3781.53	-1.1	0.00335
3779.61	-1.1	0.00297
3777.68	-1.1	0.00303
3775.75	-1.1	0.00368
3773.82	-1.1	0.00394
3771.89	-1.1	0.00328
3769.96	-1.1	0.00233
3768.04	-1.1	0.00196
3766.11	-1.1	0.0021
3764.18	-1.1	0.00236
3762.25	-1.1	0.00246
3760.32	-1.1	0.00197
3758.39	-1.1	0.00139
3756.47	-1.1	0.00129
3754.54	-1.1	0.00102
3752.61	-1.1	6e-05
3750.68	-1.1	-0.00085
3748.75	-1.1	-0.00092
3746.82	-1.1	-0.00067
3744.89	-1.1	-0.00069
3742.97	-1.1	-0.00046
3741.04	-1.1	0.00015
3739.11	-1.1	0.00032
3737.18	-1.1	-0.00028
3735.25	-1.1	-0.00094
3733.32	-1.1	-0.00096
3731.4	-1.1	-0.0003
3729.47	-1.1	0.00048
3727.54	-1.1	0.0007
3725.61	-1.1	0.00043
3723.68	-1.1	0.00024
3721.75	-1.1	0.00034
3719.83	-1.1	0.00064
3717.9	-1.1	0.00101
3715.97	-1.1	0.00111
3714.04	-1.1	0.00057
3712.11	-1.1	-0.00034
3710.18	-1.1	-0.00074
3708.26	-1.1	-0.00027
3706.33	-1.1	0.00041
3704.4	-1.1	0.0006
3702.47	-1.1	0.00028
3700.54	-1.1	9e-05
3698.61	-1.1	0.00025
3696.69	-1.1	0.00034
3694.76	-1.1	0.00012
3692.83	-1.1	-0.00039
3690.9	-1.1	-0.00108
3688.97	-1.1	-0.00151
3687.04	-1.1	-0.00134
3685.12	-1.1	-0.00088
3683.19	-1.1	-0.00064
3681.26	-1.1	-0.00079
3679.33	-1.1	-0.00121
3677.4	-1.1	-0.00172
3675.47	-1.1	-0.0021
3673.55	-1.1	-0.00215
3671.62	-1.1	-0.00209
3669.69	-1.1	-0.00212
3667.76	-1.1	-0.002
3665.83	-1.1	-0.00172
3663.9	-1.1	-0.00157
3661.98	-1.1	-0.00159
3660.05	-1.1	-0.00167
3658.12	-1.1	-0.00182
3656.19	-1.1	-0.00197
3654.26	-1.1	-0.00203
3652.33	-1.1	-0.00215
3650.4	-1.1	-0.00241
3648.48	-1.1	-0.00259
3646.55	-1.1	-0.00248
3644.62	-1.1	-0.00221
3642.69	-1.1	-0.002
3640.76	-1.1	-0.00193
3638.83	-1.1	-0.00191
3636.91	-1.1	-0.00192
3634.98	-1.1	-0.00197
3633.05	-1.1	-0.00207
3631.12	-1.1	-0.00223
3629.19	-1.1	-0.0024
3627.26	-1.1	-0.00239
3625.34	-1.1	-0.00217
3623.41	-1.1	-0.00201
3621.48	-1.1	-0.00207
3619.55	-1.1	-0.00223
3617.62	-1.1	-0.00228
3615.69	-1.1	-0.00222
3613.77	-1.1	-0.00218
3611.84	-1.1	-0.00216
3609.91	-1.1	-0.00213
3607.98	-1.1	-0.00212
3606.05	-1.1	-0.00201
3604.12	-1.1	-0.00187
3602.2	-1.1	-0.00183
3600.27	-1.1	-0.00188
3598.34	-1.1	-0.00191
3596.41	-1.1	-0.0019
3594.48	-1.1	-0.00187
3592.55	-1.1	-0.00181
3590.63	-1.1	-0.00179
3588.7	-1.1	-0.00192
3586.77	-1.1	-0.00201
3584.84	-1.1	-0.00186
3582.91	-1.1	-0.00162
3580.98	-1.1	-0.00148
3579.06	-1.1	-0.00145
3577.13	-1.1	-0.00143
3575.2	-1.1	-0.00139
3573.27	-1.1	-0.00134
3571.34	-1.1	-0.00136
3569.41	-1.1	-0.00155
3567.48	-1.1	-0.00181
3565.56	-1.1	-0.00186
3563.63	-1.1	-0.00162
3561.7	-1.1	-0.00136
3559.77	-1.1	-0.00119
3557.84	-1.1	-0.00106
3555.91	-1.1	-0.00099
3553.99	-1.1	-0.00104
3552.06	-1.1	-0.00109
3550.13	-1.1	-0.00104
3548.2	-1.1	-0.00102
3546.27	-1.1	-0.0011
3544.34	-1.1	-0.00106
3542.42	-1.1	-0.00083
3540.49	-1.1	-0.0006
3538.56	-1.1	-0.00052
3536.63	-1.1	-0.00052
3534.7	-1.1	-0.00046
3532.77	-1.1	-0.00039
3530.85	-1.1	-0.00043
3528.92	-1.1	-0.00054
3526.99	-1.1	-0.00059
3525.06	-1.1	-0.00056
3523.13	-1.1	-0.00046
3521.2	-1.1	-0.00028
3519.28	-1.1	-6e-05
3517.35	-1.1	9e-05
3515.42	-1.1	0.00019
3513.49	-1.1	0.00023
3511.56	-1.1	0.00019
3509.63	-1.1	0.00014
3507.71	-1.1	0.0002
3505.78	-1.1	0.00026
3503.85	-1.1	0.0002
3501.92	-1.1	0.00022
3499.99	-1.1	0.00044
3498.06	-1.1	0.00065
3496.14	-1.1	0.00074
3494.21	-1.1	0.00083
3492.28	-1.1	0.00096
3490.35	-1.1	0.00102
3488.42	-1.1	0.00102
3486.49	-1.1	0.00105
3484.57	-1.1	0.00111
3482.64	-1.1	0.0011
3480.71	-1.1	0.00115
3478.78	-1.1	0.00133
3476.85	-1.1	0.00151
3474.92	-1.1	0.00157
3472.99	-1.1	0.00164
3471.07	-1.1	0.00175
3469.14	-1.1	0.00183
3467.21	-1.1	0.00188
3465.28	-1.1	0.00193
3463.35	-1.1	0.00198
3461.42	-1.1	0.00203
3459.5	-1.1	0.00214
3457.57	-1.1	0.00229
3455.64	-1.1	0.00241
3453.71	-1.1	0.00251
3451.78	-1.1	0.0026
3449.85	-1.1	0.00256
3447.93	-1.1	0.00239
3446	-1.1	0.00233
3444.07	-1.1	0.00251
3442.14	-1.1	0.00273
3440.21	-1.1	0.00292
3438.28	-1.1	0.00309
3436.36	-1.1	0.00321
3434.43	-1.1	0.00329
3432.5	-1.1	0.00335
3430.57	-1.1	0.00341
3428.64	-1.1	0.0035
3426.71	-1.1	0.00361
3424.79	-1.1	0.00366
3422.86	-1.1	0.00359
3420.93	-1.1	0.00352
3419	-1.1	0.00364
3417.07	-1.1	0.00389
3415.14	-1.1	0.00407
3413.22	-1.1	0.00417
3411.29	-1.1	0.00424
3409.36	-1.1	0.00432
3407.43	-1.1	0.00438
3405.5	-1.1	0.00442
3403.57	-1.1	0.00446
3401.65	-1.1	0.00452
3399.72	-1.1	0.00456
3397.79	-1.1	0.00457
3395.86	-1.1	0.00458
3393.93	-1.1	0.0046
3392	-1.1	0.00465
3390.07	-1.1	0.0048
3388.15	-1.1	0.00494
3386.22	-1.1	0.00495
3384.29	-1.1	0.00495
3382.36	-1.1	0.00502
3380.43	-1.1	0.00514
3378.5	-1.1	0.00521
3376.58	-1.1	0.00526
3374.65	-1.1	0.00531
3372.72	-1.1	0.00536
3370.79	-1.1	0.00538
3368.86	-1.1	0.00534
3366.93	-1.1	0.00526
3365.01	-1.1	0.00524
3363.08	-1.1	0.00529
3361.15	-1.1	0.00537
3359.22	-1.1	0.00545
3357.29	-1.1	0.00549
3355.36	-1.1	0.00551
3353.44	-1.1	0.00557
3351.51	-1.1	0.00564
3349.58	-1.1	0.00569
3347.65	-1.1	0.00574
3345.72	-1.1	0.00576
3343.79	-1.1	0.00576
3341.87	-1.1	0.00575
3339.94	-1.1	0.00573
3338.01	-1.1	0.00569
3336.08	-1.1	0.00566
3334.15	-1.1	0.00569
3332.22	-1.1	0.00577
3330.3	-1.1	0.00581
3328.37	-1.1	0.0058
3326.44	-1.1	0.00578
3324.51	-1.1	0.00579
3322.58	-1.1	0.00583
3320.65	-1.1	0.00587
3318.73	-1.1	0.00589
3316.8	-1.1	0.00589
3314.87	-1.1	0.00588
3312.94	-1.1	0.00584
3311.01	-1.1	0.0058
3309.08	-1.1	0.00578
3307.15	-1.1	0.00583
3305.23	-1.1	0.00592
3303.3	-1.1	0.00598
3301.37	-1.1	0.006
3299.44	-1.1	0.00599
3297.51	-1.1	0.00597
3295.58	-1.1	0.00597
3293.66	-1.1	0.00594
3291.73	-1.1	0.0059
3289.8	-1.1	0.00591
3287.87	-1.1	0.00596
3285.94	-1.1	0.00601
3284.01	-1.1	0.00603
3282.09	-1.1	0.00603
3280.16	-1.1	0.00604
3278.23	-1.1	0.00602
3276.3	-1.1	0.00595
3274.37	-1.1	0.00592
3272.44	-1.1	0.00597
3270.52	-1.1	0.00609
3268.59	-1.1	0.00617
3266.66	-1.1	0.00619
3264.73	-1.1	0.00619
3262.8	-1.1	0.00619
3260.87	-1.1	0.00618
3258.95	-1.1	0.00617
3257.02	-1.1	0.00614
3255.09	-1.1	0.00613
3253.16	-1.1	0.00616
3251.23	-1.1	0.00625
3249.3	-1.1	0.00631
3247.38	-1.1	0.00626
3245.45	-1.1	0.00616
3243.52	-1.1	0.00615
3241.59	-1.1	0.00625
3239.66	-1.1	0.00631
3237.73	-1.1	0.00632
3235.81	-1.1	0.00633
3233.88	-1.1	0.00634
3231.95	-1.1	0.00634
3230.02	-1.1	0.00632
3228.09	-1.1	0.00632
3226.16	-1.1	0.00636
3224.24	-1.1	0.00642
3222.31	-1.1	0.00641
3220.38	-1.1	0.00634
3218.45	-1.1	0.00632
3216.52	-1.1	0.00634
3214.59	-1.1	0.00634
3212.66	-1.1	0.00633
3210.74	-1.1	0.00634
3208.81	-1.1	0.00637
3206.88	-1.1	0.00643
3204.95	-1.1	0.00649
3203.02	-1.1	0.0065
3201.09	-1.1	0.00647
3199.17	-1.1	0.00639
3197.24	-1.1	0.00634
3195.31	-1.1	0.00638
3193.38	-1.1	0.00647
3191.45	-1.1	0.00652
3189.52	-1.1	0.00651
3187.6	-1.1	0.00648
3185.67	-1.1	0.00643
3183.74	-1.1	0.00641
3181.81	-1.1	0.00642
3179.88	-1.1	0.00638
3177.95	-1.1	0.00633
3176.03	-1.1	0.00636
3174.1	-1.1	0.00643
3172.17	-1.1	0.00644
3170.24	-1.1	0.00642
3168.31	-1.1	0.00641
3166.38	-1.1	0.0064
3164.46	-1.1	0.0064
3162.53	-1.1	0.00639
3160.6	-1.1	0.00638
3158.67	-1.1	0.00638
3156.74	-1.1	0.00637
3154.81	-1.1	0.00636
3152.89	-1.1	0.00634
3150.96	-1.1	0.00632
3149.03	-1.1	0.00631
3147.1	-1.1	0.00631
3145.17	-1.1	0.00629
3143.24	-1.1	0.00626
3141.32	-1.1	0.00623
3139.39	-1.1	0.00623
3137.46	-1.1	0.00622
3135.53	-1.1	0.00617
3133.6	-1.1	0.00607
3131.67	-1.1	0.00604
3129.74	-1.1	0.00606
3127.82	-1.1	0.00603
3125.89	-1.1	0.00596
3123.96	-1.1	0.00589
3122.03	-1.1	0.00584
3120.1	-1.1	0.00581
3118.17	-1.1	0.00578
3116.25	-1.1	0.00573
3114.32	-1.1	0.00574
3112.39	-1.1	0.00579
3110.46	-1.1	0.00582
3108.53	-1.1	0.00581
3106.6	-1.1	0.0058
3104.68	-1.1	0.00577
3102.75	-1.1	0.00569
3100.82	-1.1	0.00561
3098.89	-1.1	0.00559
3096.96	-1.1	0.00559
3095.03	-1.1	0.00557
3093.11	-1.1	0.0056
3091.18	-1.1	0.00565
3089.25	-1.1	0.00566
3087.32	-1.1	0.00563
3085.39	-1.1	0.00559
3083.46	-1.1	0.00553
3081.54	-1.1	0.00544
3079.61	-1.1	0.00537
3077.68	-1.1	0.00538
3075.75	-1.1	0.00543
3073.82	-1.1	0.00545
3071.89	-1.1	0.00543
3069.97	-1.1	0.00539
3068.04	-1.1	0.00529
3066.11	-1.1	0.00518
3064.18	-1.1	0.00515
3062.25	-1.1	0.00521
3060.32	-1.1	0.00526
3058.4	-1.1	0.00522
3056.47	-1.1	0.00516
3054.54	-1.1	0.00517
3052.61	-1.1	0.00521
3050.68	-1.1	0.00519
3048.75	-1.1	0.00514
3046.82	-1.1	0.00512
3044.9	-1.1	0.00514
3042.97	-1.1	0.00516
3041.04	-1.1	0.00516
3039.11	-1.1	0.00514
3037.18	-1.1	0.0051
3035.25	-1.1	0.00502
3033.33	-1.1	0.00492
3031.4	-1.1	0.00485
3029.47	-1.1	0.00488
3027.54	-1.1	0.00496
3025.61	-1.1	0.00499
3023.68	-1.1	0.005
3021.76	-1.1	0.00502
3019.83	-1.1	0.00502
3017.9	-1.1	0.00499
3015.97	-1.1	0.00493
3014.04	-1.1	0.00487
3012.11	-1.1	0.00485
3010.19	-1.1	0.00489
3008.26	-1.1	0.00495
3006.33	-1.1	0.00498
3004.4	-1.1	0.00498
3002.47	-1.1	0.00499
3000.54	-1.1	0.00502
2998.62	-1.1	0.00502
2996.69	-1.1	0.005
2994.76	-1.1	0.00497
2992.83	-1.1	0.00497
2990.9	-1.1	0.00499
2988.97	-1.1	0.00498
2987.05	-1.1	0.00498
2985.12	-1.1	0.00499
2983.19	-1.1	0.005
2981.26	-1.1	0.00498
2979.33	-1.1	0.00494
2977.4	-1.1	0.00491
2975.48	-1.1	0.00488
2973.55	-1.1	0.00486
2971.62	-1.1	0.00486
2969.69	-1.1	0.00484
2967.76	-1.1	0.00481
2965.83	-1.1	0.00478
2963.91	-1.1	0.00477
2961.98	-1.1	0.00476
2960.05	-1.1	0.00478
2958.12	-1.1	0.00482
2956.19	-1.1	0.00485
2954.26	-1.1	0.00488
2952.33	-1.1	0.00493
2950.41	-1.1	0.00498
2948.48	-1.1	0.00499
2946.55	-1.1	0.00499
2944.62	-1.1	0.005
2942.69	-1.1	0.00501
2940.76	-1.1	0.00499
2938.84	-1.1	0.00498
2936.91	-1.1	0.00497
2934.98	-1.1	0.00496
2933.05	-1.1	0.00495
2931.12	-1.1	0.00495
2929.19	-1.1	0.00494
2927.27	-1.1	0.00495
2925.34	-1.1	0.00498
2923.41	-1.1	0.00501
2921.48	-1.1	0.00504
2919.55	-1.1	0.00507
2917.62	-1.1	0.00511
2915.7	-1.1	0.00515
2913.77	-1.1	0.00518
2911.84	-1.1	0.00522
2909.91	-1.1	0.00526
2907.98	-1.1	0.00529
2906.05	-1.1	0.00531
2904.13	-1.1	0.00532
2902.2	-1.1	0.00534
2900.27	-1.1	0.00535
2898.34	-1.1	0.00537
2896.41	-1.1	0.00539
2894.48	-1.1	0.0054
2892.56	-1.1	0.0054
2890.63	-1.1	0.0054
2888.7	-1.1	0.0054
2886.77	-1.1	0.00539
2884.84	-1.1	0.00538
2882.91	-1.1	0.00538
2880.99	-1.1	0.00536
2879.06	-1.1	0.00535
2877.13	-1.1	0.00534
2875.2	-1.1	0.00532
2873.27	-1.1	0.00531
2871.34	-1.1	0.00529
2869.41	-1.1	0.00526
2867.49	-1.1	0.00524
2865.56	-1.1	0.00523
2863.63	-1.1	0.00521
2861.7	-1.1	0.00519
2859.77	-1.1	0.00518
2857.84	-1.1	0.00515
2855.92	-1.1	0.00513
2853.99	-1.1	0.00512
2852.06	-1.1	0.00512
2850.13	-1.1	0.00512
2848.2	-1.1	0.00512
2846.27	-1.1	0.00512
2844.35	-1.1	0.00513
2842.42	-1.1	0.00515
2840.49	-1.1	0.00517
2838.56	-1.1	0.00518
2836.63	-1.1	0.00516
2834.7	-1.1	0.00516
2832.78	-1.1	0.00517
2830.85	-1.1	0.00518
2828.92	-1.1	0.00518
2826.99	-1.1	0.00518
2825.06	-1.1	0.00518
2823.13	-1.1	0.00517
2821.21	-1.1	0.00517
2819.28	-1.1	0.00518
2817.35	-1.1	0.00519
2815.42	-1.1	0.00521
2813.49	-1.1	0.00522
2811.56	-1.1	0.00523
2809.64	-1.1	0.00524
2807.71	-1.1	0.00527
2805.78	-1.1	0.0053
2803.85	-1.1	0.00532
2801.92	-1.1	0.00533
2799.99	-1.1	0.00535
2798.07	-1.1	0.00539
2796.14	-1.1	0.00543
2794.21	-1.1	0.00546
2792.28	-1.1	0.00549
2790.35	-1.1	0.00553
2788.42	-1.1	0.00556
2786.49	-1.1	0.00559
2784.57	-1.1	0.00562
2782.64	-1.1	0.00563
2780.71	-1.1	0.00565
2778.78	-1.1	0.00569
2776.85	-1.1	0.00572
2774.92	-1.1	0.00574
2773	-1.1	0.00576
2771.07	-1.1	0.00579
2769.14	-1.1	0.00582
2767.21	-1.1	0.00584
2765.28	-1.1	0.00585
2763.35	-1.1	0.00586
2761.43	-1.1	0.00588
2759.5	-1.1	0.0059
2757.57	-1.1	0.00591
2755.64	-1.1	0.00592
2753.71	-1.1	0.00594
2751.78	-1.1	0.00597
2749.86	-1.1	0.00599
2747.93	-1.1	0.00602
2746	-1.1	0.00605
2744.07	-1.1	0.00605
2742.14	-1.1	0.00606
2740.21	-1.1	0.00607
2738.29	-1.1	0.00609
2736.36	-1.1	0.0061
2734.43	-1.1	0.00612
2732.5	-1.1	0.00614
2730.57	-1.1	0.00617
2728.64	-1.1	0.00619
2726.72	-1.1	0.00621
2724.79	-1.1	0.00623
2722.86	-1.1	0.00625
2720.93	-1.1	0.00629
2719	-1.1	0.00631
2717.07	-1.1	0.00632
2715.15	-1.1	0.00634
2713.22	-1.1	0.00638
2711.29	-1.1	0.00642
2709.36	-1.1	0.00644
2707.43	-1.1	0.00645
2705.5	-1.1	0.00647
2703.58	-1.1	0.0065
2701.65	-1.1	0.00653
2699.72	-1.1	0.00655
2697.79	-1.1	0.00658
2695.86	-1.1	0.0066
2693.93	-1.1	0.00664
2692	-1.1	0.00667
2690.08	-1.1	0.0067
2688.15	-1.1	0.00674
2686.22	-1.1	0.00677
2684.29	-1.1	0.0068
2682.36	-1.1	0.00681
2680.43	-1.1	0.00682
2678.51	-1.1	0.00684
2676.58	-1.1	0.00686
2674.65	-1.1	0.00688
2672.72	-1.1	0.00691
2670.79	-1.1	0.00693
2668.86	-1.1	0.00696
2666.94	-1.1	0.00698
2665.01	-1.1	0.00699
2663.08	-1.1	0.00699
2661.15	-1.1	0.00697
2659.22	-1.1	0.00693
2657.29	-1.1	0.0069
2655.37	-1.1	0.00685
2653.44	-1.1	0.0068
2651.51	-1.1	0.00672
2649.58	-1.1	0.00663
2647.65	-1.1	0.00654
2645.72	-1.1	0.00646
2643.8	-1.1	0.00639
2641.87	-1.1	0.00631
2639.94	-1.1	0.00622
2638.01	-1.1	0.00613
2636.08	-1.1	0.00604
2634.15	-1.1	0.00595
2632.23	-1.1	0.00585
2630.3	-1.1	0.00575
2628.37	-1.1	0.00565
2626.44	-1.1	0.00555
2624.51	-1.1	0.00545
2622.58	-1.1	0.00535
2620.66	-1.1	0.00525
2618.73	-1.1	0.00515
2616.8	-1.1	0.00506
2614.87	-1.1	0.00497
2612.94	-1.1	0.00488
2611.01	-1.1	0.00478
2609.08	-1.1	0.00468
2607.16	-1.1	0.00457
2605.23	-1.1	0.00447
2603.3	-1.1	0.00438
2601.37	-1.1	0.0043
2599.44	-1.1	0.00421
2597.51	-1.1	0.00413
2595.59	-1.1	0.00404
2593.66	-1.1	0.00395
2591.73	-1.1	0.00384
2589.8	-1.1	0.00374
2587.87	-1.1	0.00367
2585.94	-1.1	0.00361
2584.02	-1.1	0.00355
2582.09	-1.1	0.00349
2580.16	-1.1	0.00342
2578.23	-1.1	0.00334
2576.3	-1.1	0.00328
2574.37	-1.1	0.00321
2572.45	-1.1	0.00315
2570.52	-1.1	0.00309
2568.59	-1.1	0.00304
2566.66	-1.1	0.00299
2564.73	-1.1	0.00294
2562.8	-1.1	0.00289
2560.88	-1.1	0.00284
2558.95	-1.1	0.0028
2557.02	-1.1	0.00276
2555.09	-1.1	0.00272
2553.16	-1.1	0.00269
2551.23	-1.1	0.00266
2549.31	-1.1	0.00263
2547.38	-1.1	0.00259
2545.45	-1.1	0.00256
2543.52	-1.1	0.00254
2541.59	-1.1	0.00251
2539.66	-1.1	0.00248
2537.74	-1.1	0.00246
2535.81	-1.1	0.00246
2533.88	-1.1	0.00245
2531.95	-1.1	0.00244
2530.02	-1.1	0.00243
2528.09	-1.1	0.00241
2526.17	-1.1	0.00239
2524.24	-1.1	0.00236
2522.31	-1.1	0.00233
2520.38	-1.1	0.00233
2518.45	-1.1	0.00233
2516.52	-1.1	0.00233
2514.59	-1.1	0.00231
2512.67	-1.1	0.0023
2510.74	-1.1	0.00228
2508.81	-1.1	0.00226
2506.88	-1.1	0.00226
2504.95	-1.1	0.00227
2503.02	-1.1	0.00227
2501.1	-1.1	0.00227
2499.17	-1.1	0.00226
2497.24	-1.1	0.00225
2495.31	-1.1	0.00224
2493.38	-1.1	0.00224
2491.45	-1.1	0.00224
2489.53	-1.1	0.00222
2487.6	-1.1	0.00222
2485.67	-1.1	0.00223
2483.74	-1.1	0.00223
2481.81	-1.1	0.00223
2479.88	-1.1	0.00223
2477.96	-1.1	0.00222
2476.03	-1.1	0.00221
2474.1	-1.1	0.00221
2472.17	-1.1	0.00221
2470.24	-1.1	0.00221
2468.31	-1.1	0.00221
2466.39	-1.1	0.00221
2464.46	-1.1	0.00221
2462.53	-1.1	0.0022
2460.6	-1.1	0.00219
2458.67	-1.1	0.00218
2456.74	-1.1	0.00217
2454.82	-1.1	0.00216
2452.89	-1.1	0.00215
2450.96	-1.1	0.00214
2449.03	-1.1	0.00212
2447.1	-1.1	0.00212
2445.17	-1.1	0.00212
2443.25	-1.1	0.00211
2441.32	-1.1	0.00209
2439.39	-1.1	0.00209
2437.46	-1.1	0.00209
2435.53	-1.1	0.00208
2433.6	-1.1	0.00206
2431.67	-1.1	0.00207
2429.75	-1.1	0.00209
2427.82	-1.1	0.0021
2425.89	-1.1	0.0021
2423.96	-1.1	0.00211
2422.03	-1.1	0.00213
2420.1	-1.1	0.00215
2418.18	-1.1	0.00215
2416.25	-1.1	0.00214
2414.32	-1.1	0.00216
2412.39	-1.1	0.00217
2410.46	-1.1	0.00219
2408.53	-1.1	0.0022
2406.61	-1.1	0.00222
2404.68	-1.1	0.00225
2402.75	-1.1	0.00229
2400.82	-1.1	0.00232
2398.89	-1.1	0.00234
2396.96	-1.1	0.00237
2395.04	-1.1	0.0024
2393.11	-1.1	0.00244
2391.18	-1.1	0.00248
2389.25	-1.1	0.00248
2387.32	-1.1	0.00243
2385.39	-1.1	0.00229
2383.47	-1.1	0.00203
2381.54	-1.1	0.00163
2379.61	-1.1	0.00111
2377.68	-1.1	0.00053
2375.75	-1.1	-2e-05
2373.82	-1.1	-0.00052
2371.9	-1.1	-0.00094
2369.97	-1.1	-0.0013
2368.04	-1.1	-0.00158
2366.11	-1.1	-0.00179
2364.18	-1.1	-0.00193
2362.25	-1.1	-0.00201
2360.33	-1.1	-0.00204
2358.4	-1.1	-0.00201
2356.47	-1.1	-0.00191
2354.54	-1.1	-0.0017
2352.61	-1.1	-0.00131
2350.68	-1.1	-0.00079
2348.75	-1.1	-0.00045
2346.83	-1.1	-0.00059
2344.9	-1.1	-0.00101
2342.97	-1.1	-0.0013
2341.04	-1.1	-0.00139
2339.11	-1.1	-0.00138
2337.18	-1.1	-0.00133
2335.26	-1.1	-0.00127
2333.33	-1.1	-0.00123
2331.4	-1.1	-0.0012
2329.47	-1.1	-0.00112
2327.54	-1.1	-0.001
2325.61	-1.1	-0.00088
2323.69	-1.1	-0.00079
2321.76	-1.1	-0.00069
2319.83	-1.1	-0.00052
2317.9	-1.1	-0.00029
2315.97	-1.1	-8e-05
2314.04	-1.1	8e-05
2312.12	-1.1	0.00021
2310.19	-1.1	0.00037
2308.26	-1.1	0.00053
2306.33	-1.1	0.0007
2304.4	-1.1	0.00085
2302.47	-1.1	0.00096
2300.55	-1.1	0.00104
2298.62	-1.1	0.0011
2296.69	-1.1	0.00115
2294.76	-1.1	0.00118
2292.83	-1.1	0.00121
2290.9	-1.1	0.00122
2288.98	-1.1	0.00122
2287.05	-1.1	0.00121
2285.12	-1.1	0.00117
2283.19	-1.1	0.0011
2281.26	-1.1	0.00101
2279.33	-1.1	0.00091
2277.41	-1.1	0.00082
2275.48	-1.1	0.00074
2273.55	-1.1	0.00067
2271.62	-1.1	0.0006
2269.69	-1.1	0.00055
2267.76	-1.1	0.0005
2265.84	-1.1	0.00045
2263.91	-1.1	0.00041
2261.98	-1.1	0.00038
2260.05	-1.1	0.00035
2258.12	-1.1	0.00031
2256.19	-1.1	0.00027
2254.26	-1.1	0.00023
2252.34	-1.1	0.0002
2250.41	-1.1	0.00018
2248.48	-1.1	0.00015
2246.55	-1.1	0.00013
2244.62	-1.1	0.0001
2242.69	-1.1	7e-05
2240.77	-1.1	3e-05
2238.84	-1.1	0
2236.91	-1.1	-4e-05
2234.98	-1.1	-8e-05
2233.05	-1.1	-0.00011
2231.12	-1.1	-0.00014
2229.2	-1.1	-0.00017
2227.27	-1.1	-0.00022
2225.34	-1.1	-0.00026
2223.41	-1.1	-0.00029
2221.48	-1.1	-0.00031
2219.55	-1.1	-0.00034
2217.63	-1.1	-0.00037
2215.7	-1.1	-0.00041
2213.77	-1.1	-0.00044
2211.84	-1.1	-0.00045
2209.91	-1.1	-0.00047
2207.98	-1.1	-0.00051
2206.06	-1.1	-0.00055
2204.13	-1.1	-0.00058
2202.2	-1.1	-0.0006
2200.27	-1.1	-0.00063
2198.34	-1.1	-0.00066
2196.41	-1.1	-0.00069
2194.49	-1.1	-0.00072
2192.56	-1.1	-0.00074
2190.63	-1.1	-0.00076
2188.7	-1.1	-0.00079
2186.77	-1.1	-0.00083
2184.84	-1.1	-0.00087
2182.92	-1.1	-0.00092
2180.99	-1.1	-0.00095
2179.06	-1.1	-0.00096
2177.13	-1.1	-0.00097
2175.2	-1.1	-0.00098
2173.27	-1.1	-0.001
2171.34	-1.1	-0.00103
2169.42	-1.1	-0.00106
2167.49	-1.1	-0.00108
2165.56	-1.1	-0.00112
2163.63	-1.1	-0.00118
2161.7	-1.1	-0.00124
2159.77	-1.1	-0.00128
2157.85	-1.1	-0.00129
2155.92	-1.1	-0.00126
2153.99	-1.1	-0.00122
2152.06	-1.1	-0.00116
2150.13	-1.1	-0.00111
2148.2	-1.1	-0.00107
2146.28	-1.1	-0.00103
2144.35	-1.1	-0.00099
2142.42	-1.1	-0.00094
2140.49	-1.1	-0.0009
2138.56	-1.1	-0.00087
2136.63	-1.1	-0.00084
2134.71	-1.1	-0.00079
2132.78	-1.1	-0.00073
2130.85	-1.1	-0.00066
2128.92	-1.1	-0.0006
2126.99	-1.1	-0.00055
2125.06	-1.1	-0.00051
2123.14	-1.1	-0.00048
2121.21	-1.1	-0.00046
2119.28	-1.1	-0.00045
2117.35	-1.1	-0.00044
2115.42	-1.1	-0.00045
2113.49	-1.1	-0.00045
2111.57	-1.1	-0.00045
2109.64	-1.1	-0.00046
2107.71	-1.1	-0.00046
2105.78	-1.1	-0.00048
2103.85	-1.1	-0.00048
2101.92	-1.1	-0.00048
2100	-1.1	-0.00049
2098.07	-1.1	-0.0005
2096.14	-1.1	-0.0005
2094.21	-1.1	-0.00049
2092.28	-1.1	-0.00048
2090.35	-1.1	-0.00049
2088.42	-1.1	-0.00051
2086.5	-1.1	-0.0005
2084.57	-1.1	-0.00049
2082.64	-1.1	-0.00049
2080.71	-1.1	-0.00049
2078.78	-1.1	-0.00051
2076.85	-1.1	-0.00053
2074.93	-1.1	-0.00055
2073	-1.1	-0.00056
2071.07	-1.1	-0.00056
2069.14	-1.1	-0.00058
2067.21	-1.1	-0.00064
2065.28	-1.1	-0.0007
2063.36	-1.1	-0.00071
2061.43	-1.1	-0.00069
2059.5	-1.1	-0.00069
2057.57	-1.1	-0.0007
2055.64	-1.1	-0.00071
2053.71	-1.1	-0.00073
2051.79	-1.1	-0.00076
2049.86	-1.1	-0.00083
2047.93	-1.1	-0.00089
2046	-1.1	-0.00093
2044.07	-1.1	-0.00096
2042.14	-1.1	-0.001
2040.22	-1.1	-0.00103
2038.29	-1.1	-0.00104
2036.36	-1.1	-0.00106
2034.43	-1.1	-0.00108
2032.5	-1.1	-0.00108
2030.57	-1.1	-0.00109
2028.65	-1.1	-0.00109
2026.72	-1.1	-0.00109
2024.79	-1.1	-0.00108
2022.86	-1.1	-0.00107
2020.93	-1.1	-0.00108
2019	-1.1	-0.0011
2017.08	-1.1	-0.0011
2015.15	-1.1	-0.00105
2013.22	-1.1	-0.00098
2011.29	-1.1	-0.00095
2009.36	-1.1	-0.00095
2007.43	-1.1	-0.00094
2005.51	-1.1	-0.00089
2003.58	-1.1	-0.00083
2001.65	-1.1	-0.00077
1999.72	-1.1	-0.00074
1997.79	-1.1	-0.00072
1995.86	-1.1	-0.00071
1993.93	-1.1	-0.00078
1992.01	-1.1	-0.00086
1990.08	-1.1	-0.00085
1988.15	-1.1	-0.00079
1986.22	-1.1	-0.00073
1984.29	-1.1	-0.00071
1982.36	-1.1	-0.00071
1980.44	-1.1	-0.00075
1978.51	-1.1	-0.00081
1976.58	-1.1	-0.00085
1974.65	-1.1	-0.00082
1972.72	-1.1	-0.00077
1970.79	-1.1	-0.00075
1968.87	-1.1	-0.00079
1966.94	-1.1	-0.00082
1965.01	-1.1	-0.00074
1963.08	-1.1	-0.00065
1961.15	-1.1	-0.00061
1959.22	-1.1	-0.00061
1957.3	-1.1	-0.00056
1955.37	-1.1	-0.00047
1953.44	-1.1	-0.00037
1951.51	-1.1	-0.00031
1949.58	-1.1	-0.00028
1947.65	-1.1	-0.00029
1945.73	-1.1	-0.00035
1943.8	-1.1	-0.00044
1941.87	-1.1	-0.00043
1939.94	-1.1	-0.00024
1938.01	-1.1	-3e-05
1936.08	-1.1	6e-05
1934.16	-1.1	9e-05
1932.23	-1.1	0.00011
1930.3	-1.1	0.00015
1928.37	-1.1	0.00018
1926.44	-1.1	0.00015
1924.51	-1.1	1e-05
1922.59	-1.1	-0.00011
1920.66	-1.1	-0.00012
1918.73	-1.1	-0.00014
1916.8	-1.1	-8e-05
1914.87	-1.1	0.00013
1912.94	-1.1	0.00024
1911.01	-1.1	0.00017
1909.09	-1.1	0.0001
1907.16	-1.1	0.00015
1905.23	-1.1	0.00027
1903.3	-1.1	0.00035
1901.37	-1.1	0.00039
1899.44	-1.1	0.00039
1897.52	-1.1	0.00032
1895.59	-1.1	0.00021
1893.66	-1.1	0.00018
1891.73	-1.1	0.00014
1889.8	-1.1	3e-05
1887.87	-1.1	7e-05
1885.95	-1.1	0.00024
1884.02	-1.1	0.00035
1882.09	-1.1	0.00041
1880.16	-1.1	0.00043
1878.23	-1.1	0.00043
1876.3	-1.1	0.00043
1874.38	-1.1	0.0004
1872.45	-1.1	0.00023
1870.52	-1.1	-0.00019
1868.59	-1.1	-0.00052
1866.66	-1.1	-0.00038
1864.73	-1.1	3e-05
1862.81	-1.1	0.0003
1860.88	-1.1	0.00036
1858.95	-1.1	0.00036
1857.02	-1.1	0.0004
1855.09	-1.1	0.00044
1853.16	-1.1	0.00045
1851.24	-1.1	0.00039
1849.31	-1.1	0.00022
1847.38	-1.1	-9e-05
1845.45	-1.1	-0.00044
1843.52	-1.1	-0.0005
1841.59	-1.1	-0.00013
1839.67	-1.1	0.00022
1837.74	-1.1	0.00028
1835.81	-1.1	0.00027
1833.88	-1.1	0.00025
1831.95	-1.1	-3e-05
1830.02	-1.1	-0.00039
1828.09	-1.1	-0.00042
1826.17	-1.1	-0.00028
1824.24	-1.1	-0.00013
1822.31	-1.1	0.00013
1820.38	-1.1	0.00036
1818.45	-1.1	0.00041
1816.52	-1.1	0.00043
1814.6	-1.1	0.00041
1812.67	-1.1	0.00025
1810.74	-1.1	8e-05
1808.81	-1.1	0.00014
1806.88	-1.1	0.00031
1804.95	-1.1	0.00032
1803.03	-1.1	8e-05
1801.1	-1.1	-0.0002
1799.17	-1.1	-0.00024
1797.24	-1.1	-0.00016
1795.31	-1.1	-0.00029
1793.38	-1.1	-0.00064
1791.46	-1.1	-0.00073
1789.53	-1.1	-0.00033
1787.6	-1.1	7e-05
1785.67	-1.1	0.0001
1783.74	-1.1	-3e-05
1781.81	-1.1	-0.00016
1779.89	-1.1	-0.00022
1777.96	-1.1	-0.0002
1776.03	-1.1	-0.00036
1774.1	-1.1	-0.00082
1772.17	-1.1	-0.00117
1770.24	-1.1	-0.00106
1768.32	-1.1	-0.00069
1766.39	-1.1	-0.00034
1764.46	-1.1	-0.00025
1762.53	-1.1	-0.00046
1760.6	-1.1	-0.00058
1758.67	-1.1	-0.00054
1756.75	-1.1	-0.0005
1754.82	-1.1	-0.00048
1752.89	-1.1	-0.00069
1750.96	-1.1	-0.00114
1749.03	-1.1	-0.00139
1747.1	-1.1	-0.00129
1745.18	-1.1	-0.00111
1743.25	-1.1	-0.00104
1741.32	-1.1	-0.00109
1739.39	-1.1	-0.00112
1737.46	-1.1	-0.00116
1735.53	-1.1	-0.00144
1733.6	-1.1	-0.0017
1731.68	-1.1	-0.00152
1729.75	-1.1	-0.00109
1727.82	-1.1	-0.00071
1725.89	-1.1	-0.00053
1723.96	-1.1	-0.00059
1722.03	-1.1	-0.00078
1720.11	-1.1	-0.0012
1718.18	-1.1	-0.00174
1716.25	-1.1	-0.00195
1714.32	-1.1	-0.00166
1712.39	-1.1	-0.00123
1710.46	-1.1	-0.00102
1708.54	-1.1	-0.00113
1706.61	-1.1	-0.00142
1704.68	-1.1	-0.00161
1702.75	-1.1	-0.00176
1700.82	-1.1	-0.00202
1698.89	-1.1	-0.00218
1696.97	-1.1	-0.00211
1695.04	-1.1	-0.0018
1693.11	-1.1	-0.00134
1691.18	-1.1	-0.00113
1689.25	-1.1	-0.00125
1687.32	-1.1	-0.00153
1685.4	-1.1	-0.00191
1683.47	-1.1	-0.00204
1681.54	-1.1	-0.00171
1679.61	-1.1	-0.00129
1677.68	-1.1	-0.00117
1675.75	-1.1	-0.0013
1673.83	-1.1	-0.00137
1671.9	-1.1	-0.00143
1669.97	-1.1	-0.0015
1668.04	-1.1	-0.00124
1666.11	-1.1	-0.00078
1664.18	-1.1	-0.0007
1662.26	-1.1	-0.00075
1660.33	-1.1	-0.0005
1658.4	-1.1	-0.00029
1656.47	-1.1	-0.0007
1654.54	-1.1	-0.00151
1652.61	-1.1	-0.00182
1650.68	-1.1	-0.00146
1648.76	-1.1	-0.00129
1646.83	-1.1	-0.00135
1644.9	-1.1	-0.00088
1642.97	-1.1	-7e-05
1641.04	-1.1	0.00029
1639.11	-1.1	-4e-05
1637.19	-1.1	-0.00075
1635.26	-1.1	-0.00094
1633.33	-1.1	-0.00021
1631.4	-1.1	0.00058
1629.47	-1.1	0.00067
1627.54	-1.1	0.00041
1625.62	-1.1	0.00018
1623.69	-1.1	1e-05
1621.76	-1.1	0.00017
1619.83	-1.1	0.00033
1617.9	-1.1	-3e-05
1615.97	-1.1	-0.00017
1614.05	-1.1	0.00043
1612.12	-1.1	0.00099
1610.19	-1.1	0.00101
1608.26	-1.1	0.0009
1606.33	-1.1	0.00096
1604.4	-1.1	0.00104
1602.48	-1.1	0.00105
1600.55	-1.1	0.00114
1598.62	-1.1	0.00123
1596.69	-1.1	0.00117
1594.76	-1.1	0.00107
1592.83	-1.1	0.0011
1590.91	-1.1	0.00118
1588.98	-1.1	0.00126
1587.05	-1.1	0.00135
1585.12	-1.1	0.00138
1583.19	-1.1	0.00134
1581.26	-1.1	0.00121
1579.34	-1.1	0.00071
1577.41	-1.1	-0.00011
1575.48	-1.1	-0.00039
1573.55	-1.1	5e-05
1571.62	-1.1	0.00018
1569.69	-1.1	-0.00011
1567.77	-1.1	-2e-05
1565.84	-1.1	0.00028
1563.91	-1.1	0.00024
1561.98	-1.1	-0.00038
1560.05	-1.1	-0.00139
1558.12	-1.1	-0.00183
1556.19	-1.1	-0.00137
1554.27	-1.1	-0.00066
1552.34	-1.1	-0.00015
1550.41	-1.1	0.00011
1548.48	-1.1	0.0002
1546.55	-1.1	-6e-05
1544.62	-1.1	-0.00081
1542.7	-1.1	-0.00161
1540.77	-1.1	-0.00198
1538.84	-1.1	-0.00159
1536.91	-1.1	-0.00078
1534.98	-1.1	-0.00046
1533.05	-1.1	-0.00047
1531.13	-1.1	-0.00015
1529.2	-1.1	0
1527.27	-1.1	-0.00038
1525.34	-1.1	-0.00083
1523.41	-1.1	-0.00122
1521.48	-1.1	-0.00146
1519.56	-1.1	-0.00133
1517.63	-1.1	-0.00106
1515.7	-1.1	-0.00069
1513.77	-1.1	-0.00027
1511.84	-1.1	-0.00027
1509.91	-1.1	-0.00089
1507.99	-1.1	-0.00163
1506.06	-1.1	-0.00161
1504.13	-1.1	-0.00064
1502.2	-1.1	0.00022
1500.27	-1.1	0.00021
1498.34	-1.1	-0.00024
1496.42	-1.1	-0.00028
1494.49	-1.1	0.00019
1492.56	-1.1	0.00029
1490.63	-1.1	-0.00029
1488.7	-1.1	-0.00059
1486.77	-1.1	-6e-05
1484.85	-1.1	0.00072
1482.92	-1.1	0.00108
1480.99	-1.1	0.00108
1479.06	-1.1	0.00091
1477.13	-1.1	0.00043
1475.2	-1.1	-0.00031
1473.27	-1.1	-0.00079
1471.35	-1.1	-0.00046
1469.42	-1.1	0.00037
1467.49	-1.1	0.00067
1465.56	-1.1	0.00037
1463.63	-1.1	0.00032
1461.7	-1.1	0.00037
1459.78	-1.1	-0.00027
1457.85	-1.1	-0.00115
1455.92	-1.1	-0.00111
1453.99	-1.1	-0.00025
1452.06	-1.1	0.00048
1450.13	-1.1	0.00062
1448.21	-1.1	0.00051
1446.28	-1.1	0.00066
1444.35	-1.1	0.001
1442.42	-1.1	0.00117
1440.49	-1.1	0.00096
1438.56	-1.1	0.00035
1436.64	-1.1	-0.00017
1434.71	-1.1	-3e-05
1432.78	-1.1	0.00033
1430.85	-1.1	0.00038
1428.92	-1.1	0.00042
1426.99	-1.1	0.00056
1425.07	-1.1	0.00048
1423.14	-1.1	0.00025
1421.21	-1.1	-0.0001
1419.28	-1.1	-0.00047
1417.35	-1.1	-0.00033
1415.42	-1.1	0.00029
1413.5	-1.1	0.00072
1411.57	-1.1	0.00081
1409.64	-1.1	0.00082
1407.71	-1.1	0.00073
1405.78	-1.1	0.00053
1403.85	-1.1	0.00049
1401.93	-1.1	0.0005
1400	-1.1	0.00023
1398.07	-1.1	-0.00011
1396.14	-1.1	-0.00025
1394.21	-1.1	-7e-05
1392.28	-1.1	0.0004
1390.35	-1.1	0.00063
1388.43	-1.1	0.00041
1386.5	-1.1	0.00035
1384.57	-1.1	0.00067
1382.64	-1.1	0.00097
1380.71	-1.1	0.00099
1378.78	-1.1	0.00087
1376.86	-1.1	0.00062
1374.93	-1.1	0.00036
1373	-1.1	0.00042
1371.07	-1.1	0.00072
1369.14	-1.1	0.00089
1367.21	-1.1	0.00092
1365.29	-1.1	0.00075
1363.36	-1.1	0.00042
1361.43	-1.1	0.0004
1359.5	-1.1	0.00077
1357.57	-1.1	0.00105
1355.64	-1.1	0.00111
1353.72	-1.1	0.00115
1351.79	-1.1	0.00122
1349.86	-1.1	0.00125
1347.93	-1.1	0.00126
1346	-1.1	0.0013
1344.07	-1.1	0.00125
1342.15	-1.1	0.00094
1340.22	-1.1	0.00053
1338.29	-1.1	0.00045
1336.36	-1.1	0.00077
1334.43	-1.1	0.00112
1332.5	-1.1	0.00127
1330.58	-1.1	0.00131
1328.65	-1.1	0.00131
1326.72	-1.1	0.00131
1324.79	-1.1	0.0013
1322.86	-1.1	0.00123
1320.93	-1.1	0.00107
1319.01	-1.1	0.00092
1317.08	-1.1	0.00092
1315.15	-1.1	0.00098
1313.22	-1.1	0.00103
1311.29	-1.1	0.00112
1309.36	-1.1	0.00121
1307.44	-1.1	0.00125
1305.51	-1.1	0.00126
1303.58	-1.1	0.00129
1301.65	-1.1	0.00132
3800.82	-1.2	0.00788
3798.89	-1.2	0.00789
3796.96	-1.2	0.0079
3795.03	-1.2	0.00791
3793.1	-1.2	0.00792
3791.18	-1.2	0.00793
3789.25	-1.2	0.00794
3787.32	-1.2	0.00795
3785.39	-1.2	0.00795
3783.46	-1.2	0.00795
3781.53	-1.2	0.00796
3779.61	-1.2	0.00799
3777.68	-1.2	0.00802
3775.75	-1.2	0.00804
3773.82	-1.2	0.00804
3771.89	-1.2	0.00803
3769.96	-1.2	0.00803
3768.04	-1.2	0.00803
3766.11	-1.2	0.00805
3764.18	-1.2	0.00807
3762.25	-1.2	0.00809
3760.32	-1.2	0.0081
3758.39	-1.2	0.00811
3756.47	-1.2	0.00811
3754.54	-1.2	0.00811
3752.61	-1.2	0.00813
3750.68	-1.2	0.00815
3748.75	-1.2	0.00815
3746.82	-1.2	0.00814
3744.89	-1.2	0.00813
3742.97	-1.2	0.00813
3741.04	-1.2	0.00813
3739.11	-1.2	0.00814
3737.18	-1.2	0.00813
3735.25	-1.2	0.00812
3733.32	-1.2	0.00812
3731.4	-1.2	0.00813
3729.47	-1.2	0.00815
3727.54	-1.2	0.00816
3725.61	-1.2	0.00816
3723.68	-1.2	0.00816
3721.75	-1.2	0.00817
3719.83	-1.2	0.00816
3717.9	-1.2	0.00814
3715.97	-1.2	0.00813
3714.04	-1.2	0.00813
3712.11	-1.2	0.00814
3710.18	-1.2	0.00815
3708.26	-1.2	0.00816
3706.33	-1.2	0.00816
3704.4	-1.2	0.00816
3702.47	-1.2	0.00816
3700.54	-1.2	0.00816
3698.61	-1.2	0.00817
3696.69	-1.2	0.00818
3694.76	-1.2	0.00819
3692.83	-1.2	0.00819
3690.9	-1.2	0.00818
3688.97	-1.2	0.00818
3687.04	-1.2	0.00819
3685.12	-1.2	0.00821
3683.19	-1.2	0.00821
3681.26	-1.2	0.00822
3679.33	-1.2	0.00823
3677.4	-1.2	0.00826
3675.47	-1.2	0.00828
3673.55	-1.2	0.00828
3671.62	-1.2	0.00829
3669.69	-1.2	0.00832
3667.76	-1.2	0.00835
3665.83	-1.2	0.00837
3663.9	-1.2	0.00838
3661.98	-1.2	0.00838
3660.05	-1.2	0.00839
3658.12	-1.2	0.0084
3656.19	-1.2	0.0084
3654.26	-1.2	0.00839
3652.33	-1.2	0.00839
3650.4	-1.2	0.0084
3648.48	-1.2	0.00841
3646.55	-1.2	0.00841
3644.62	-1.2	0.0084
3642.69	-1.2	0.00839
3640.76	-1.2	0.00839
3638.83	-1.2	0.00839
3636.91	-1.2	0.00838
3634.98	-1.2	0.00835
3633.05	-1.2	0.00834
3631.12	-1.2	0.00834
3629.19	-1.2	0.00831
3627.26	-1.2	0.00826
3625.34	-1.2	0.00823
3623.41	-1.2	0.00821
3621.48	-1.2	0.0082
3619.55	-1.2	0.00818
3617.62	-1.2	0.00815
3615.69	-1.2	0.00813
3613.77	-1.2	0.0081
3611.84	-1.2	0.00806
3609.91	-1.2	0.00803
3607.98	-1.2	0.00801
3606.05	-1.2	0.008
3604.12	-1.2	0.00798
3602.2	-1.2	0.00796
3600.27	-1.2	0.00796
3598.34	-1.2	0.00796
3596.41	-1.2	0.00795
3594.48	-1.2	0.00793
3592.55	-1.2	0.00791
3590.63	-1.2	0.0079
3588.7	-1.2	0.0079
3586.77	-1.2	0.00789
3584.84	-1.2	0.00789
3582.91	-1.2	0.00791
3580.98	-1.2	0.00791
3579.06	-1.2	0.0079
3577.13	-1.2	0.00787
3575.2	-1.2	0.00787
3573.27	-1.2	0.00788
3571.34	-1.2	0.00788
3569.41	-1.2	0.00788
3567.48	-1.2	0.00787
3565.56	-1.2	0.00787
3563.63	-1.2	0.0079
3561.7	-1.2	0.00793
3559.77	-1.2	0.00792
3557.84	-1.2	0.0079
3555.91	-1.2	0.0079
3553.99	-1.2	0.00791
3552.06	-1.2	0.00792
3550.13	-1.2	0.00792
3548.2	-1.2	0.00793
3546.27	-1.2	0.00794
3544.34	-1.2	0.00795
3542.42	-1.2	0.00795
3540.49	-1.2	0.00795
3538.56	-1.2	0.00795
3536.63	-1.2	0.00795
3534.7	-1.2	0.00796
3532.77	-1.2	0.00797
3530.85	-1.2	0.00797
3528.92	-1.2	0.00798
3526.99	-1.2	0.00797
3525.06	-1.2	0.00795
3523.13	-1.2	0.00794
3521.2	-1.2	0.00793
3519.28	-1.2	0.00795
3517.35	-1.2	0.00797
3515.42	-1.2	0.00799
3513.49	-1.2	0.00798
3511.56	-1.2	0.00796
3509.63	-1.2	0.00794
3507.71	-1.2	0.00792
3505.78	-1.2	0.00791
3503.85	-1.2	0.0079
3501.92	-1.2	0.0079
3499.99	-1.2	0.00789
3498.06	-1.2	0.00788
3496.14	-1.2	0.00788
3494.21	-1.2	0.0079
3492.28	-1.2	0.0079
3490.35	-1.2	0.00788
3488.42	-1.2	0.00785
3486.49	-1.2	0.00783
3484.57	-1.2	0.0078
3482.64	-1.2	0.00779
3480.71	-1.2	0.00779
3478.78	-1.2	0.00779
3476.85	-1.2	0.00778
3474.92	-1.2	0.00778
3472.99	-1.2	0.00779
3471.07	-1.2	0.00779
3469.14	-1.2	0.00776
3467.21	-1.2	0.00773
3465.28	-1.2	0.00772
3463.35	-1.2	0.00772
3461.42	-1.2	0.00773
3459.5	-1.2	0.00774
3457.57	-1.2	0.00775
3455.64	-1.2	0.00774
3453.71	-1.2	0.00774
3451.78	-1.2	0.00774
3449.85	-1.2	0.00774
3447.93	-1.2	0.00774
3446	-1.2	0.00774
3444.07	-1.2	0.00771
3442.14	-1.2	0.00768
3440.21	-1.2	0.00767
3438.28	-1.2	0.00764
3436.36	-1.2	0.00764
3434.43	-1.2	0.00767
3432.5	-1.2	0.0077
3430.57	-1.2	0.00769
3428.64	-1.2	0.00766
3426.71	-1.2	0.00765
3424.79	-1.2	0.00765
3422.86	-1.2	0.00765
3420.93	-1.2	0.00763
3419	-1.2	0.00762
3417.07	-1.2	0.00761
3415.14	-1.2	0.0076
3413.22	-1.2	0.00757
3411.29	-1.2	0.00748
3409.36	-1.2	0.00739
3407.43	-1.2	0.00741
3405.5	-1.2	0.00749
3403.57	-1.2	0.00753
3401.65	-1.2	0.00752
3399.72	-1.2	0.0075
3397.79	-1.2	0.00748
3395.86	-1.2	0.00747
3393.93	-1.2	0.00743
3392	-1.2	0.00737
3390.07	-1.2	0.00735
3388.15	-1.2	0.00738
3386.22	-1.2	0.00739
3384.29	-1.2	0.00735
3382.36	-1.2	0.00732
3380.43	-1.2	0.00734
3378.5	-1.2	0.00736
3376.58	-1.2	0.00736
3374.65	-1.2	0.00738
3372.72	-1.2	0.00738
3370.79	-1.2	0.00736
3368.86	-1.2	0.00733
3366.93	-1.2	0.00729
3365.01	-1.2	0.00723
3363.08	-1.2	0.00719
3361.15	-1.2	0.0072
3359.22	-1.2	0.00722
3357.29	-1.2	0.0072
3355.36	-1.2	0.00717
3353.44	-1.2	0.00715
3351.51	-1.2	0.00708
3349.58	-1.2	0.00688
3347.65	-1.2	0.00674
3345.72	-1.2	0.00681
3343.79	-1.2	0.00694
3341.87	-1.2	0.00698
3339.94	-1.2	0.00697
3338.01	-1.2	0.00694
3336.08	-1.2	0.00688
3334.15	-1.2	0.00682
3332.22	-1.2	0.00677
3330.3	-1.2	0.00668
3328.37	-1.2	0.0066
3326.44	-1.2	0.00661
3324.51	-1.2	0.00659
3322.58	-1.2	0.00652
3320.65	-1.2	0.00653
3318.73	-1.2	0.00656
3316.8	-1.2	0.00653
3314.87	-1.2	0.00643
3312.94	-1.2	0.0063
3311.01	-1.2	0.00627
3309.08	-1.2	0.00638
3307.15	-1.2	0.00647
3305.23	-1.2	0.00647
3303.3	-1.2	0.00646
3301.37	-1.2	0.00639
3299.44	-1.2	0.00624
3297.51	-1.2	0.00612
3295.58	-1.2	0.00605
3293.66	-1.2	0.00604
3291.73	-1.2	0.00615
3289.8	-1.2	0.00625
3287.87	-1.2	0.00619
3285.94	-1.2	0.00607
3284.01	-1.2	0.00604
3282.09	-1.2	0.00601
3280.16	-1.2	0.00583
3278.23	-1.2	0.0056
3276.3	-1.2	0.00554
3274.37	-1.2	0.00565
3272.44	-1.2	0.00579
3270.52	-1.2	0.00594
3268.59	-1.2	0.00593
3266.66	-1.2	0.00566
3264.73	-1.2	0.00545
3262.8	-1.2	0.0055
3260.87	-1.2	0.0056
3258.95	-1.2	0.00562
3257.02	-1.2	0.00546
3255.09	-1.2	0.00495
3253.16	-1.2	0.00435
3251.23	-1.2	0.00425
3249.3	-1.2	0.00447
3247.38	-1.2	0.00434
3245.45	-1.2	0.00432
3243.52	-1.2	0.00493
3241.59	-1.2	0.00548
3239.66	-1.2	0.00538
3237.73	-1.2	0.00453
3235.81	-1.2	0.00356
3233.88	-1.2	0.00345
3231.95	-1.2	0.00401
3230.02	-1.2	0.00404
3228.09	-1.2	0.0036
3226.16	-1.2	0.00359
3224.24	-1.2	0.00365
3222.31	-1.2	0.00323
3220.38	-1.2	0.00314
3218.45	-1.2	0.004
3216.52	-1.2	0.00509
3214.59	-1.2	0.00555
3212.66	-1.2	0.0052
3210.74	-1.2	0.00375
3208.81	-1.2	0.00153
3206.88	-1.2	1e-05
3204.95	-1.2	-0.0002
3203.02	-1.2	0.00056
3201.09	-1.2	0.00205
3199.17	-1.2	0.00327
3197.24	-1.2	0.00289
3195.31	-1.2	0.00191
3193.38	-1.2	0.00209
3191.45	-1.2	0.00237
3189.52	-1.2	0.00163
3187.6	-1.2	0.00111
3185.67	-1.2	0.00107
3183.74	-1.2	0.00125
3181.81	-1.2	0.00221
3179.88	-1.2	0.00266
3177.95	-1.2	0.00169
3176.03	-1.2	0.00045
3174.1	-1.2	-0.00033
3172.17	-1.2	-0.00018
3170.24	-1.2	0.00034
3168.31	-1.2	0.0002
3166.38	-1.2	0.00035
3164.46	-1.2	0.00143
3162.53	-1.2	0.00204
3160.6	-1.2	0.00094
3158.67	-1.2	-0.00136
3156.74	-1.2	-0.00275
3154.81	-1.2	-0.00165
3152.89	-1.2	0.00094
3150.96	-1.2	0.00271
3149.03	-1.2	0.00258
3147.1	-1.2	0.00129
3145.17	-1.2	-0.00013
3143.24	-1.2	-0.00132
3141.32	-1.2	-0.00176
3139.39	-1.2	-0.00109
3137.46	-1.2	-4e-05
3135.53	-1.2	0.0008
3133.6	-1.2	0.00147
3131.67	-1.2	0.00167
3129.74	-1.2	0.00139
3127.82	-1.2	0.00069
3125.89	-1.2	-0.0007
3123.96	-1.2	-0.00162
3122.03	-1.2	-0.0013
3120.1	-1.2	-0.00077
3118.17	-1.2	0.00028
3116.25	-1.2	0.00201
3114.32	-1.2	0.00273
3112.39	-1.2	0.00167
3110.46	-1.2	0.00028
3108.53	-1.2	-0.0003
3106.6	-1.2	-0.00098
3104.68	-1.2	-0.00161
3102.75	-1.2	-0.0011
3100.82	-1.2	-0.00016
3098.89	-1.2	0.00082
3096.96	-1.2	0.00203
3095.03	-1.2	0.00278
3093.11	-1.2	0.0028
3091.18	-1.2	0.00233
3089.25	-1.2	0.00165
3087.32	-1.2	0.00132
3085.39	-1.2	0.00113
3083.46	-1.2	0.00068
3081.54	-1.2	0.00078
3079.61	-1.2	0.00159
3077.68	-1.2	0.00192
3075.75	-1.2	0.00112
3073.82	-1.2	-4e-05
3071.89	-1.2	-0.00048
3069.97	-1.2	-0.00032
3068.04	-1.2	-1e-05
3066.11	-1.2	9e-05
3064.18	-1.2	-0.00053
3062.25	-1.2	-0.00127
3060.32	-1.2	-0.0014
3058.4	-1.2	-0.0017
3056.47	-1.2	-0.00285
3054.54	-1.2	-0.00396
3052.61	-1.2	-0.00406
3050.68	-1.2	-0.00376
3048.75	-1.2	-0.00378
3046.82	-1.2	-0.00354
3044.9	-1.2	-0.00284
3042.97	-1.2	-0.00267
3041.04	-1.2	-0.0034
3039.11	-1.2	-0.00419
3037.18	-1.2	-0.00423
3035.25	-1.2	-0.00349
3033.33	-1.2	-0.00265
3031.4	-1.2	-0.00245
3029.47	-1.2	-0.00279
3027.54	-1.2	-0.00302
3025.61	-1.2	-0.00294
3023.68	-1.2	-0.00265
3021.76	-1.2	-0.00227
3019.83	-1.2	-0.00217
3017.9	-1.2	-0.00276
3015.97	-1.2	-0.00375
3014.04	-1.2	-0.00419
3012.11	-1.2	-0.00373
3010.19	-1.2	-0.00303
3008.26	-1.2	-0.00282
3006.33	-1.2	-0.00312
3004.4	-1.2	-0.00329
3002.47	-1.2	-0.0031
3000.54	-1.2	-0.00297
2998.62	-1.2	-0.00316
2996.69	-1.2	-0.00366
2994.76	-1.2	-0.00439
2992.83	-1.2	-0.00483
2990.9	-1.2	-0.00458
2988.97	-1.2	-0.00396
2987.05	-1.2	-0.0036
2985.12	-1.2	-0.00372
2983.19	-1.2	-0.00418
2981.26	-1.2	-0.00479
2979.33	-1.2	-0.00525
2977.4	-1.2	-0.00524
2975.48	-1.2	-0.00511
2973.55	-1.2	-0.00511
2971.62	-1.2	-0.0048
2969.69	-1.2	-0.0042
2967.76	-1.2	-0.00382
2965.83	-1.2	-0.00377
2963.91	-1.2	-0.0039
2961.98	-1.2	-0.00418
2960.05	-1.2	-0.00447
2958.12	-1.2	-0.00455
2956.19	-1.2	-0.00476
2954.26	-1.2	-0.0053
2952.33	-1.2	-0.00563
2950.41	-1.2	-0.00537
2948.48	-1.2	-0.00475
2946.55	-1.2	-0.00428
2944.62	-1.2	-0.00409
2942.69	-1.2	-0.00402
2940.76	-1.2	-0.00403
2938.84	-1.2	-0.00413
2936.91	-1.2	-0.00434
2934.98	-1.2	-0.00472
2933.05	-1.2	-0.00512
2931.12	-1.2	-0.00507
2929.19	-1.2	-0.00452
2927.27	-1.2	-0.00414
2925.34	-1.2	-0.00429
2923.41	-1.2	-0.00466
2921.48	-1.2	-0.00478
2919.55	-1.2	-0.00466
2917.62	-1.2	-0.00461
2915.7	-1.2	-0.00456
2913.77	-1.2	-0.00448
2911.84	-1.2	-0.0044
2909.91	-1.2	-0.00413
2907.98	-1.2	-0.00377
2906.05	-1.2	-0.0037
2904.13	-1.2	-0.00384
2902.2	-1.2	-0.0039
2900.27	-1.2	-0.00389
2898.34	-1.2	-0.00385
2896.41	-1.2	-0.00366
2894.48	-1.2	-0.00358
2892.56	-1.2	-0.00389
2890.63	-1.2	-0.00414
2888.7	-1.2	-0.00378
2886.77	-1.2	-0.00318
2884.84	-1.2	-0.00285
2882.91	-1.2	-0.00274
2880.99	-1.2	-0.00267
2879.06	-1.2	-0.00256
2877.13	-1.2	-0.00241
2875.2	-1.2	-0.00245
2873.27	-1.2	-0.00295
2871.34	-1.2	-0.00365
2869.41	-1.2	-0.00373
2867.49	-1.2	-0.0031
2865.56	-1.2	-0.00243
2863.63	-1.2	-0.00202
2861.7	-1.2	-0.00168
2859.77	-1.2	-0.00148
2857.84	-1.2	-0.00156
2855.92	-1.2	-0.00168
2853.99	-1.2	-0.00159
2852.06	-1.2	-0.00159
2850.13	-1.2	-0.00179
2848.2	-1.2	-0.0017
2846.27	-1.2	-0.00112
2844.35	-1.2	-0.0005
2842.42	-1.2	-0.00024
2840.49	-1.2	-0.00022
2838.56	-1.2	-7e-05
2836.63	-1.2	0.00013
2834.7	-1.2	3e-05
2832.78	-1.2	-0.0003
2830.85	-1.2	-0.00044
2828.92	-1.2	-0.00032
2826.99	-1.2	-5e-05
2825.06	-1.2	0.00043
2823.13	-1.2	0.001
2821.21	-1.2	0.00141
2819.28	-1.2	0.00168
2817.35	-1.2	0.00178
2815.42	-1.2	0.00164
2813.49	-1.2	0.00151
2811.56	-1.2	0.00167
2809.64	-1.2	0.00182
2807.71	-1.2	0.00165
2805.78	-1.2	0.00172
2803.85	-1.2	0.00231
2801.92	-1.2	0.00284
2799.99	-1.2	0.00306
2798.07	-1.2	0.00332
2796.14	-1.2	0.00368
2794.21	-1.2	0.00385
2792.28	-1.2	0.00384
2790.35	-1.2	0.00393
2788.42	-1.2	0.00407
2786.49	-1.2	0.00404
2784.57	-1.2	0.00414
2782.64	-1.2	0.00464
2780.71	-1.2	0.00511
2778.78	-1.2	0.00533
2776.85	-1.2	0.00554
2774.92	-1.2	0.00581
2773	-1.2	0.006
2771.07	-1.2	0.00611
2769.14	-1.2	0.00623
2767.21	-1.2	0.00633
2765.28	-1.2	0.00646
2763.35	-1.2	0.00678
2761.43	-1.2	0.00717
2759.5	-1.2	0.00748
2757.57	-1.2	0.00775
2755.64	-1.2	0.00795
2753.71	-1.2	0.00784
2751.78	-1.2	0.00743
2749.86	-1.2	0.00734
2747.93	-1.2	0.0078
2746	-1.2	0.00834
2744.07	-1.2	0.00881
2742.14	-1.2	0.00927
2740.21	-1.2	0.0096
2738.29	-1.2	0.00981
2736.36	-1.2	0.00997
2734.43	-1.2	0.01015
2732.5	-1.2	0.01038
2730.57	-1.2	0.01064
2728.64	-1.2	0.01079
2726.72	-1.2	0.01066
2724.79	-1.2	0.01049
2722.86	-1.2	0.01078
2720.93	-1.2	0.01144
2719	-1.2	0.01195
2717.07	-1.2	0.0122
2715.15	-1.2	0.01238
2713.22	-1.2	0.01258
2711.29	-1.2	0.01276
2709.36	-1.2	0.0129
2707.43	-1.2	0.013
2705.5	-1.2	0.01311
2703.58	-1.2	0.01321
2701.65	-1.2	0.01325
2699.72	-1.2	0.01331
2697.79	-1.2	0.0134
2695.86	-1.2	0.01354
2693.93	-1.2	0.01391
2692	-1.2	0.01426
2690.08	-1.2	0.01431
2688.15	-1.2	0.01432
2686.22	-1.2	0.01453
2684.29	-1.2	0.01482
2682.36	-1.2	0.01502
2680.43	-1.2	0.01516
2678.51	-1.2	0.0153
2676.58	-1.2	0.01541
2674.65	-1.2	0.01545
2672.72	-1.2	0.01536
2670.79	-1.2	0.0152
2668.86	-1.2	0.01516
2666.94	-1.2	0.01528
2665.01	-1.2	0.01548
2663.08	-1.2	0.01566
2661.15	-1.2	0.01577
2659.22	-1.2	0.01585
2657.29	-1.2	0.01601
2655.37	-1.2	0.0162
2653.44	-1.2	0.01633
2651.51	-1.2	0.01641
2649.58	-1.2	0.01648
2647.65	-1.2	0.01653
2645.72	-1.2	0.01653
2643.8	-1.2	0.01649
2641.87	-1.2	0.01636
2639.94	-1.2	0.01624
2638.01	-1.2	0.01634
2636.08	-1.2	0.01657
2634.15	-1.2	0.01671
2632.23	-1.2	0.0167
2630.3	-1.2	0.01666
2628.37	-1.2	0.01669
2626.44	-1.2	0.0168
2624.51	-1.2	0.0169
2622.58	-1.2	0.01696
2620.66	-1.2	0.01697
2618.73	-1.2	0.0169
2616.8	-1.2	0.01676
2614.87	-1.2	0.01663
2612.94	-1.2	0.0166
2611.01	-1.2	0.01675
2609.08	-1.2	0.01701
2607.16	-1.2	0.01715
2605.23	-1.2	0.01718
2603.3	-1.2	0.01716
2601.37	-1.2	0.01712
2599.44	-1.2	0.01709
2597.51	-1.2	0.01703
2595.59	-1.2	0.01697
2593.66	-1.2	0.01703
2591.73	-1.2	0.01719
2589.8	-1.2	0.01732
2587.87	-1.2	0.01736
2585.94	-1.2	0.01736
2584.02	-1.2	0.01735
2582.09	-1.2	0.01725
2580.16	-1.2	0.01706
2578.23	-1.2	0.01697
2576.3	-1.2	0.01712
2574.37	-1.2	0.01744
2572.45	-1.2	0.01767
2570.52	-1.2	0.01773
2568.59	-1.2	0.01772
2566.66	-1.2	0.01773
2564.73	-1.2	0.01774
2562.8	-1.2	0.01772
2560.88	-1.2	0.01766
2558.95	-1.2	0.0176
2557.02	-1.2	0.01767
2555.09	-1.2	0.01788
2553.16	-1.2	0.01803
2551.23	-1.2	0.01794
2549.31	-1.2	0.01773
2547.38	-1.2	0.01772
2545.45	-1.2	0.01793
2543.52	-1.2	0.01807
2541.59	-1.2	0.01809
2539.66	-1.2	0.01809
2537.74	-1.2	0.0181
2535.81	-1.2	0.01809
2533.88	-1.2	0.01807
2531.95	-1.2	0.0181
2530.02	-1.2	0.01821
2528.09	-1.2	0.01834
2526.17	-1.2	0.01832
2524.24	-1.2	0.01816
2522.31	-1.2	0.01809
2520.38	-1.2	0.01813
2518.45	-1.2	0.01811
2516.52	-1.2	0.01812
2514.59	-1.2	0.01818
2512.67	-1.2	0.01826
2510.74	-1.2	0.01842
2508.81	-1.2	0.01858
2506.88	-1.2	0.01862
2504.95	-1.2	0.01854
2503.02	-1.2	0.01834
2501.1	-1.2	0.01819
2499.17	-1.2	0.01831
2497.24	-1.2	0.01854
2495.31	-1.2	0.01866
2493.38	-1.2	0.01867
2491.45	-1.2	0.01859
2489.53	-1.2	0.01845
2487.6	-1.2	0.0184
2485.67	-1.2	0.01843
2483.74	-1.2	0.01832
2481.81	-1.2	0.01815
2479.88	-1.2	0.0182
2477.96	-1.2	0.01839
2476.03	-1.2	0.01847
2474.1	-1.2	0.01844
2472.17	-1.2	0.0184
2470.24	-1.2	0.01838
2468.31	-1.2	0.01838
2466.39	-1.2	0.01836
2464.46	-1.2	0.01833
2462.53	-1.2	0.01831
2460.6	-1.2	0.01828
2458.67	-1.2	0.01825
2456.74	-1.2	0.0182
2454.82	-1.2	0.01814
2452.89	-1.2	0.01809
[truncated: 5,785 more rows]

## Sheet: Sheet4
Figure 3 |	Operando electrochemical spectroscopy measurements.
Figure 3b Infrared signal in the range of 1,500-3,750 cm-1 under various potentials for B-FeNi-DASC during the electrocoupling of nitrate and CO2.
	-1.1V			-1.2V			-1.3V				-1.4V			-1.5V			-1.6V
	Wavenumber cm-1	Transimttance (%)		Wavenumber cm-1	Transimttance (%)		Wavenumber cm-1	Transimttance (%)			Wavenumber cm-1	Transimttance (%)		Wavenumber cm-1	Transimttance (%)		Wavenumber cm-1	Transimttance (%)
	4496.96	0.01917		4496.96	0.01452		4496.96	0.0158			4496.96	0.01788		4496.96	0.01748		4496.96	0.00799
	4495.03	0.01921		4495.03	0.01453		4495.03	0.01581			4495.03	0.01789		4495.03	0.01749		4495.03	0.008
	4493.1	0.01926		4493.1	0.01454		4493.1	0.01583			4493.1	0.01788		4493.1	0.01752		4493.1	0.008
	4491.17	0.01931		4491.17	0.01455		4491.17	0.01585			4491.17	0.01786		4491.17	0.01753		4491.17	0.00798
	4489.25	0.01937		4489.25	0.01456		4489.25	0.01585			4489.25	0.01785		4489.25	0.01753		4489.25	0.00798
	4487.32	0.01942		4487.32	0.01457		4487.32	0.01584			4487.32	0.01786		4487.32	0.01754		4487.32	0.00799
	4485.39	0.01947		4485.39	0.01458		4485.39	0.01582			4485.39	0.01788		4485.39	0.01757		4485.39	0.008
	4483.46	0.01952		4483.46	0.01459		4483.46	0.01582			4483.46	0.01791		4483.46	0.0176		4483.46	0.008
	4481.53	0.01956		4481.53	0.01459		4481.53	0.01583			4481.53	0.01791		4481.53	0.01763		4481.53	0.00801
	4479.6	0.01961		4479.6	0.01459		4479.6	0.01583			4479.6	0.01789		4479.6	0.01764		4479.6	0.00803
	4477.68	0.01966		4477.68	0.0146		4477.68	0.01583			4477.68	0.01789		4477.68	0.01766		4477.68	0.00804
	4475.75	0.01972		4475.75	0.01463		4475.75	0.01582			4475.75	0.01792		4475.75	0.01769		4475.75	0.00804
	4473.82	0.0198		4473.82	0.01466		4473.82	0.01583			4473.82	0.01793		4473.82	0.01771		4473.82	0.00805
	4471.89	0.01987		4471.89	0.01468		4471.89	0.01584			4471.89	0.01793		4471.89	0.01773		4471.89	0.00807
	4469.96	0.01993		4469.96	0.01468		4469.96	0.01584			4469.96	0.01792		4469.96	0.01775		4469.96	0.00807
	4468.03	0.01997		4468.03	0.01467		4468.03	0.01583			4468.03	0.0179		4468.03	0.01776		4468.03	0.00805
	4466.11	0.02002		4466.11	0.01467		4466.11	0.01583			4466.11	0.01788		4466.11	0.01777		4466.11	0.00806
	4464.18	0.0201		4464.18	0.01467		4464.18	0.01582			4464.18	0.01787		4464.18	0.01779		4464.18	0.00807
	4462.25	0.02018		4462.25	0.01469		4462.25	0.01582			4462.25	0.01789		4462.25	0.0178		4462.25	0.00809
	4460.32	0.02026		4460.32	0.01471		4460.32	0.01583			4460.32	0.01791		4460.32	0.01782		4460.32	0.0081
	4458.39	0.02033		4458.39	0.01473		4458.39	0.01582			4458.39	0.01791		4458.39	0.01787		4458.39	0.00811
	4456.46	0.02039		4456.46	0.01474		4456.46	0.01581			4456.46	0.01791		4456.46	0.01793		4456.46	0.00811
	4454.54	0.02044		4454.54	0.01475		4454.54	0.0158			4454.54	0.01791		4454.54	0.01797		4454.54	0.0081
	4452.61	0.02049		4452.61	0.01475		4452.61	0.0158			4452.61	0.01791		4452.61	0.01799		4452.61	0.0081
	4450.68	0.02055		4450.68	0.01475		4450.68	0.01581			4450.68	0.01792		4450.68	0.018		4450.68	0.00811
	4448.75	0.02062		4448.75	0.01477		4448.75	0.01584			4448.75	0.01794		4448.75	0.01803		4448.75	0.00811
	4446.82	0.02069		4446.82	0.01479		4446.82	0.01586			4446.82	0.01794		4446.82	0.01805		4446.82	0.00813
	4444.89	0.02075		4444.89	0.01479		4444.89	0.01587			4444.89	0.01793		4444.89	0.01808		4444.89	0.00814
	4442.97	0.02083		4442.97	0.01478		4442.97	0.01587			4442.97	0.01794		4442.97	0.01812		4442.97	0.00814
	4441.04	0.02091		4441.04	0.01477		4441.04	0.01586			4441.04	0.01794		4441.04	0.01814		4441.04	0.00814
	4439.11	0.02099		4439.11	0.01477		4439.11	0.01587			4439.11	0.01792		4439.11	0.01815		4439.11	0.00815
	4437.18	0.02106		4437.18	0.01477		4437.18	0.01588			4437.18	0.01791		4437.18	0.01817		4437.18	0.00817
	4435.25	0.02112		4435.25	0.01478		4435.25	0.01587			4435.25	0.01792		4435.25	0.01819		4435.25	0.00818
	4433.32	0.0212		4433.32	0.01477		4433.32	0.01584			4433.32	0.01795		4433.32	0.01822		4433.32	0.00819
	4431.39	0.02126		4431.39	0.01476		4431.39	0.01584			4431.39	0.01796		4431.39	0.01824		4431.39	0.00819
	4429.47	0.02132		4429.47	0.01476		4429.47	0.01585			4429.47	0.01793		4429.47	0.01826		4429.47	0.0082
	4427.54	0.0214		4427.54	0.01477		4427.54	0.01585			4427.54	0.01791		4427.54	0.01828		4427.54	0.00821
	4425.61	0.02146		4425.61	0.01479		4425.61	0.01585			4425.61	0.01793		4425.61	0.0183		4425.61	0.00822
	4423.68	0.0215		4423.68	0.0148		4423.68	0.01583			4423.68	0.01795		4423.68	0.01832		4423.68	0.00824
	4421.75	0.02155		4421.75	0.0148		4421.75	0.01583			4421.75	0.01796		4421.75	0.01833		4421.75	0.00825
	4419.82	0.02162		4419.82	0.0148		4419.82	0.01584			4419.82	0.01796		4419.82	0.01834		4419.82	0.00825
	4417.9	0.02168		4417.9	0.01481		4417.9	0.01585			4417.9	0.01796		4417.9	0.01834		4417.9	0.00826
	4415.97	0.02174		4415.97	0.0148		4415.97	0.01587			4415.97	0.01797		4415.97	0.01834		4415.97	0.00827
	4414.04	0.0218		4414.04	0.01478		4414.04	0.01588			4414.04	0.01797		4414.04	0.01832		4414.04	0.00827
	4412.11	0.02184		4412.11	0.01477		4412.11	0.01588			4412.11	0.01795		4412.11	0.01831		4412.11	0.00829
	4410.18	0.02188		4410.18	0.01477		4410.18	0.01588			4410.18	0.01794		4410.18	0.0183		4410.18	0.00831
	4408.25	0.02193		4408.25	0.01478		4408.25	0.01589			4408.25	0.01793		4408.25	0.01828		4408.25	0.00832
	4406.33	0.02199		4406.33	0.01479		4406.33	0.01591			4406.33	0.01794		4406.33	0.01826		4406.33	0.00832
	4404.4	0.02205		4404.4	0.0148		4404.4	0.01592			4404.4	0.01797		4404.4	0.01824		4404.4	0.00832
	4402.47	0.02212		4402.47	0.0148		4402.47	0.01591			4402.47	0.01799		4402.47	0.01824		4402.47	0.00832
	4400.54	0.02217		4400.54	0.0148		4400.54	0.0159			4400.54	0.01801		4400.54	0.01824		4400.54	0.00833
	4398.61	0.02222		4398.61	0.0148		4398.61	0.01591			4398.61	0.01803		4398.61	0.01824		4398.61	0.00833
	4396.68	0.02227		4396.68	0.0148		4396.68	0.01595			4396.68	0.01805		4396.68	0.01824		4396.68	0.00834
	4394.76	0.02231		4394.76	0.01481		4394.76	0.01598			4394.76	0.01805		4394.76	0.01824		4394.76	0.00835
	4392.83	0.02236		4392.83	0.01482		4392.83	0.016			4392.83	0.01805		4392.83	0.01821		4392.83	0.00836
	4390.9	0.0224		4390.9	0.01483		4390.9	0.016			4390.9	0.01806		4390.9	0.01817		4390.9	0.00838
	4388.97	0.02243		4388.97	0.01483		4388.97	0.016			4388.97	0.01808		4388.97	0.01813		4388.97	0.00839
	4387.04	0.02247		4387.04	0.01482		4387.04	0.01601			4387.04	0.0181		4387.04	0.01808		4387.04	0.00839
	4385.11	0.02252		4385.11	0.01482		4385.11	0.01603			4385.11	0.01813		4385.11	0.01804		4385.11	0.00839
	4383.19	0.02257		4383.19	0.01483		4383.19	0.01605			4383.19	0.01817		4383.19	0.01802		4383.19	0.00839
	4381.26	0.0226		4381.26	0.01485		4381.26	0.01607			4381.26	0.01819		4381.26	0.01801		4381.26	0.00839
	4379.33	0.02262		4379.33	0.01485		4379.33	0.01609			4379.33	0.01821		4379.33	0.01799		4379.33	0.00839
	4377.4	0.02264		4377.4	0.01486		4377.4	0.01611			4377.4	0.01821		4377.4	0.01796		4377.4	0.0084
	4375.47	0.02267		4375.47	0.01487		4375.47	0.01612			4375.47	0.01821		4375.47	0.01795		4375.47	0.0084
	4373.54	0.02271		4373.54	0.0149		4373.54	0.01612			4373.54	0.01821		4373.54	0.01794		4373.54	0.00841
	4371.62	0.02274		4371.62	0.01492		4371.62	0.01614			4371.62	0.01822		4371.62	0.01791		4371.62	0.00842
	4369.69	0.02277		4369.69	0.01492		4369.69	0.01617			4369.69	0.01825		4369.69	0.01787		4369.69	0.00844
	4367.76	0.0228		4367.76	0.01493		4367.76	0.0162			4367.76	0.01829		4367.76	0.01783		4367.76	0.00846
	4365.83	0.02282		4365.83	0.01496		4365.83	0.01623			4365.83	0.01833		4365.83	0.01778		4365.83	0.00847
	4363.9	0.02283		4363.9	0.01499		4363.9	0.01626			4363.9	0.01836		4363.9	0.01774		4363.9	0.00848
	4361.97	0.02286		4361.97	0.01501		4361.97	0.01626			4361.97	0.01839		4361.97	0.01771		4361.97	0.0085
	4360.05	0.02288		4360.05	0.01502		4360.05	0.01625			4360.05	0.01843		4360.05	0.01768		4360.05	0.00852
	4358.12	0.0229		4358.12	0.01502		4358.12	0.01628			4358.12	0.01846		4358.12	0.01765		4358.12	0.00855
	4356.19	0.02291		4356.19	0.01503		4356.19	0.01633			4356.19	0.01848		4356.19	0.01763		4356.19	0.00856
	4354.26	0.02291		4354.26	0.01504		4354.26	0.01636			4354.26	0.01849		4354.26	0.01759		4354.26	0.00857
	4352.33	0.02293		4352.33	0.01504		4352.33	0.01637			4352.33	0.01851		4352.33	0.01754		4352.33	0.00858
	4350.4	0.02294		4350.4	0.01503		4350.4	0.01638			4350.4	0.01854		4350.4	0.0175		4350.4	0.0086
	4348.47	0.02294		4348.47	0.01503		4348.47	0.01639			4348.47	0.01858		4348.47	0.01746		4348.47	0.00863
	4346.55	0.02294		4346.55	0.01504		4346.55	0.01642			4346.55	0.01859		4346.55	0.01741		4346.55	0.00865
	4344.62	0.02294		4344.62	0.01505		4344.62	0.01646			4344.62	0.01859		4344.62	0.01737		4344.62	0.00867
	4342.69	0.02294		4342.69	0.01505		4342.69	0.01648			4342.69	0.0186		4342.69	0.01735		4342.69	0.00869
	4340.76	0.02295		4340.76	0.01504		4340.76	0.0165			4340.76	0.01861		4340.76	0.01732		4340.76	0.00872
	4338.83	0.02296		4338.83	0.01503		4338.83	0.01652			4338.83	0.01863		4338.83	0.01727		4338.83	0.00874
	4336.9	0.02295		4336.9	0.01503		4336.9	0.01654			4336.9	0.01866		4336.9	0.01723		4336.9	0.00875
	4334.98	0.02294		4334.98	0.01503		4334.98	0.01655			4334.98	0.01867		4334.98	0.01719		4334.98	0.00876
	4333.05	0.02293		4333.05	0.01502		4333.05	0.01657			4333.05	0.01867		4333.05	0.01716		4333.05	0.00879
	4331.12	0.02291		4331.12	0.01499		4331.12	0.0166			4331.12	0.01868		4331.12	0.01712		4331.12	0.00882
	4329.19	0.02289		4329.19	0.01498		4329.19	0.01666			4329.19	0.0187		4329.19	0.01709		4329.19	0.00885
	4327.26	0.02288		4327.26	0.01498		4327.26	0.01669			4327.26	0.01871		4327.26	0.01707		4327.26	0.00888
	4325.33	0.02287		4325.33	0.01495		4325.33	0.01669			4325.33	0.01871		4325.33	0.01704		4325.33	0.0089
	4323.41	0.02284		4323.41	0.0149		4323.41	0.0167			4323.41	0.0187		4323.41	0.017		4323.41	0.00892
	4321.48	0.02281		4321.48	0.01487		4321.48	0.01674			4321.48	0.01868		4321.48	0.01698		4321.48	0.00894
	4319.55	0.02279		4319.55	0.01485		4319.55	0.01679			4319.55	0.01866		4319.55	0.01696		4319.55	0.00893
	4317.62	0.02277		4317.62	0.01484		4317.62	0.01683			4317.62	0.01866		4317.62	0.01695		4317.62	0.00894
	4315.69	0.02274		4315.69	0.01482		4315.69	0.01687			4315.69	0.01864		4315.69	0.01693		4315.69	0.00896
	4313.76	0.02269		4313.76	0.01479		4313.76	0.01689			4313.76	0.01863		4313.76	0.01691		4313.76	0.009
	4311.84	0.02264		4311.84	0.01477		4311.84	0.01691			4311.84	0.01864		4311.84	0.01688		4311.84	0.00902
	4309.91	0.02259		4309.91	0.01474		4309.91	0.01693			4309.91	0.01864		4309.91	0.01687		4309.91	0.00903
	4307.98	0.02254		4307.98	0.0147		4307.98	0.01693			4307.98	0.01863		4307.98	0.01685		4307.98	0.00904
	4306.05	0.02249		4306.05	0.01467		4306.05	0.01695			4306.05	0.01861		4306.05	0.01684		4306.05	0.00906
	4304.12	0.02246		4304.12	0.01465		4304.12	0.017			4304.12	0.01859		4304.12	0.01682		4304.12	0.00907
	4302.19	0.02243		4302.19	0.01464		4302.19	0.01704			4302.19	0.01858		4302.19	0.01683		4302.19	0.00909
	4300.27	0.02238		4300.27	0.01462		4300.27	0.01707			4300.27	0.01857		4300.27	0.01683		4300.27	0.00911
	4298.34	0.02233		4298.34	0.0146		4298.34	0.01709			4298.34	0.01857		4298.34	0.01681		4298.34	0.00914
	4296.41	0.02229		4296.41	0.0146		4296.41	0.01713			4296.41	0.01857		4296.41	0.01679		4296.41	0.00917
	4294.48	0.02224		4294.48	0.0146		4294.48	0.01717			4294.48	0.01857		4294.48	0.01679		4294.48	0.00919
	4292.55	0.02219		4292.55	0.01459		4292.55	0.01718			4292.55	0.01855		4292.55	0.01679		4292.55	0.0092
	4290.62	0.02212		4290.62	0.01457		4290.62	0.01718			4290.62	0.01852		4290.62	0.01679		4290.62	0.00922
	4288.7	0.02206		4288.7	0.01455		4288.7	0.01721			4288.7	0.0185		4288.7	0.01679		4288.7	0.00923
	4286.77	0.022		4286.77	0.01454		4286.77	0.01727			4286.77	0.01849		4286.77	0.01679		4286.77	0.00925
	4284.84	0.02194		4284.84	0.01454		4284.84	0.01732			4284.84	0.01848		4284.84	0.01678		4284.84	0.00927
	4282.91	0.02187		4282.91	0.01453		4282.91	0.01734			4282.91	0.01846		4282.91	0.01678		4282.91	0.0093
	4280.98	0.02179		4280.98	0.01453		4280.98	0.01735			4280.98	0.01846		4280.98	0.01679		4280.98	0.00933
	4279.05	0.02174		4279.05	0.01455		4279.05	0.01736			4279.05	0.01845		4279.05	0.01679		4279.05	0.00936
	4277.13	0.02169		4277.13	0.01455		4277.13	0.0174			4277.13	0.01844		4277.13	0.01679		4277.13	0.00937
	4275.2	0.02164		4275.2	0.01454		4275.2	0.01744			4275.2	0.01842		4275.2	0.01679		4275.2	0.00939
	4273.27	0.02157		4273.27	0.01451		4273.27	0.01745			4273.27	0.0184		4273.27	0.01679		4273.27	0.00942
	4271.34	0.0215		4271.34	0.01451		4271.34	0.01745			4271.34	0.0184		4271.34	0.0168		4271.34	0.00944
	4269.41	0.02143		4269.41	0.01452		4269.41	0.01746			4269.41	0.01839		4269.41	0.01682		4269.41	0.00945
	4267.48	0.02138		4267.48	0.01452		4267.48	0.01747			4267.48	0.01837		4267.48	0.01683		4267.48	0.00946
	4265.55	0.02132		4265.55	0.01452		4265.55	0.01749			4265.55	0.01835		4265.55	0.01684		4265.55	0.00947
	4263.63	0.02126		4263.63	0.01451		4263.63	0.01751			4263.63	0.01833		4263.63	0.01684		4263.63	0.00948
	4261.7	0.0212		4261.7	0.01451		4261.7	0.01752			4261.7	0.0183		4261.7	0.01684		4261.7	0.0095
	4259.77	0.02115		4259.77	0.01454		4259.77	0.01754			4259.77	0.01827		4259.77	0.01684		4259.77	0.00952
	4257.84	0.02109		4257.84	0.01457		4257.84	0.01756			4257.84	0.01825		4257.84	0.01685		4257.84	0.00953
	4255.91	0.02103		4255.91	0.01456		4255.91	0.01759			4255.91	0.01822		4255.91	0.01685		4255.91	0.00952
	4253.98	0.02095		4253.98	0.01454		4253.98	0.0176			4253.98	0.01819		4253.98	0.01684		4253.98	0.00951
	4252.06	0.02088		4252.06	0.01454		4252.06	0.01761			4252.06	0.01815		4252.06	0.01682		4252.06	0.00951
	4250.13	0.02084		4250.13	0.01455		4250.13	0.01764			4250.13	0.01811		4250.13	0.01683		4250.13	0.00953
	4248.2	0.0208		4248.2	0.01456		4248.2	0.01768			4248.2	0.01809		4248.2	0.01684		4248.2	0.00955
	4246.27	0.02077		4246.27	0.01456		4246.27	0.0177			4246.27	0.01807		4246.27	0.01685		4246.27	0.00956
	4244.34	0.02073		4244.34	0.01457		4244.34	0.01772			4244.34	0.01804		4244.34	0.01688		4244.34	0.00955
	4242.41	0.02068		4242.41	0.01458		4242.41	0.01774			4242.41	0.018		4242.41	0.0169		4242.41	0.00953
	4240.49	0.02062		4240.49	0.01459		4240.49	0.01776			4240.49	0.01796		4240.49	0.01691		4240.49	0.00952
	4238.56	0.02056		4238.56	0.01459		4238.56	0.01777			4238.56	0.01793		4238.56	0.01692		4238.56	0.00952
	4236.63	0.02051		4236.63	0.01459		4236.63	0.0178			4236.63	0.0179		4236.63	0.01693		4236.63	0.00952
	4234.7	0.02046		4234.7	0.01459		4234.7	0.01783			4234.7	0.01787		4234.7	0.01696		4234.7	0.00951
	4232.77	0.02041		4232.77	0.01459		4232.77	0.01784			4232.77	0.01784		4232.77	0.01699		4232.77	0.0095
	4230.84	0.02037		4230.84	0.0146		4230.84	0.01784			4230.84	0.01782		4230.84	0.01702		4230.84	0.00948
	4228.92	0.02034		4228.92	0.01461		4228.92	0.01784			4228.92	0.01781		4228.92	0.01705		4228.92	0.00946
	4226.99	0.02029		4226.99	0.01461		4226.99	0.01788			4226.99	0.01778		4226.99	0.01706		4226.99	0.00944
	4225.06	0.02024		4225.06	0.01462		4225.06	0.0179			4225.06	0.01775		4225.06	0.01707		4225.06	0.00944
	4223.13	0.02019		4223.13	0.01461		4223.13	0.01793			4223.13	0.01771		4223.13	0.01709		4223.13	0.00943
	4221.2	0.02016		4221.2	0.01459		4221.2	0.01795			4221.2	0.01769		4221.2	0.01712		4221.2	0.00942
	4219.27	0.02013		4219.27	0.01458		4219.27	0.01797			4219.27	0.01767		4219.27	0.01717		4219.27	0.00942
	4217.35	0.02008		4217.35	0.01457		4217.35	0.01799			4217.35	0.01767		4217.35	0.01721		4217.35	0.00942
	4215.42	0.02002		4215.42	0.01459		4215.42	0.01802			4215.42	0.01765		4215.42	0.01725		4215.42	0.00943
	4213.49	0.01998		4213.49	0.01461		4213.49	0.01805			4213.49	0.01763		4213.49	0.0173		4213.49	0.00942
	4211.56	0.01995		4211.56	0.01463		4211.56	0.01808			4211.56	0.01761		4211.56	0.01735		4211.56	0.0094
	4209.63	0.01992		4209.63	0.01462		4209.63	0.0181			4209.63	0.01757		4209.63	0.01741		4209.63	0.0094
	4207.7	0.01986		4207.7	0.0146		4207.7	0.01812			4207.7	0.01753		4207.7	0.01746		4207.7	0.0094
	4205.78	0.0198		4205.78	0.01458		4205.78	0.01813			4205.78	0.0175		4205.78	0.0175		4205.78	0.0094
	4203.85	0.01975		4203.85	0.01456		4203.85	0.01816			4203.85	0.01751		4203.85	0.01754		4203.85	0.00939
	4201.92	0.01972		4201.92	0.01455		4201.92	0.01818			4201.92	0.01752		4201.92	0.01758		4201.92	0.00939
	4199.99	0.01968		4199.99	0.01454		4199.99	0.0182			4199.99	0.01752		4199.99	0.01763		4199.99	0.0094
	4198.06	0.01964		4198.06	0.01454		4198.06	0.01821			4198.06	0.0175		4198.06	0.01768		4198.06	0.00942
	4196.13	0.01958		4196.13	0.01453		4196.13	0.0182			4196.13	0.01746		4196.13	0.01771		4196.13	0.00944
	4194.21	0.01952		4194.21	0.01452		4194.21	0.0182			4194.21	0.01743		4194.21	0.01775		4194.21	0.00944
	4192.28	0.01947		4192.28	0.01452		4192.28	0.01823			4192.28	0.01742		4192.28	0.0178		4192.28	0.00944
	4190.35	0.01943		4190.35	0.01454		4190.35	0.01829			4190.35	0.01743		4190.35	0.01784		4190.35	0.00943
	4188.42	0.01937		4188.42	0.01454		4188.42	0.01832			4188.42	0.01743		4188.42	0.01788		4188.42	0.00944
	4186.49	0.01931		4186.49	0.01452		4186.49	0.01833			4186.49	0.01743		4186.49	0.01793		4186.49	0.00945
	4184.56	0.01925		4184.56	0.01449		4184.56	0.01836			4184.56	0.01743		4184.56	0.01799		4184.56	0.00947
	4182.64	0.0192		4182.64	0.01447		4182.64	0.01839			4182.64	0.01744		4182.64	0.01803		4182.64	0.00948
	4180.71	0.01915		4180.71	0.01444		4180.71	0.01841			4180.71	0.01743		4180.71	0.01806		4180.71	0.00948
	4178.78	0.01912		4178.78	0.01443		4178.78	0.01845			4178.78	0.01742		4178.78	0.0181		4178.78	0.00948
	4176.85	0.01909		4176.85	0.01443		4176.85	0.01849			4176.85	0.01741		4176.85	0.01814		4176.85	0.00949
	4174.92	0.01905		4174.92	0.01443		4174.92	0.01851			4174.92	0.01739		4174.92	0.01819		4174.92	0.0095
	4172.99	0.01901		4172.99	0.01442		4172.99	0.01853			4172.99	0.01739		4172.99	0.01824		4172.99	0.00951
	4171.06	0.01896		4171.06	0.01442		4171.06	0.01857			4171.06	0.0174		4171.06	0.01828		4171.06	0.00951
	4169.14	0.0189		4169.14	0.01443		4169.14	0.01865			4169.14	0.01743		4169.14	0.01831		4169.14	0.00952
	4167.21	0.01884		4167.21	0.01443		4167.21	0.0187			4167.21	0.01746		4167.21	0.01834		4167.21	0.00953
	4165.28	0.01879		4165.28	0.0144		4165.28	0.01873			4165.28	0.01746		4165.28	0.01836		4165.28	0.00953
	4163.35	0.01873		4163.35	0.01437		4163.35	0.01875			4163.35	0.01748		4163.35	0.01838		4163.35	0.00953
	4161.42	0.01865		4161.42	0.01436		4161.42	0.01877			4161.42	0.0175		4161.42	0.0184		4161.42	0.00953
	4159.49	0.01858		4159.49	0.01436		4159.49	0.01879			4159.49	0.01753		4159.49	0.01842		4159.49	0.00953
	4157.57	0.01852		4157.57	0.01437		4157.57	0.01882			4157.57	0.01756		4157.57	0.01846		4157.57	0.00954
	4155.64	0.01847		4155.64	0.01438		4155.64	0.01884			4155.64	0.01757		4155.64	0.0185		4155.64	0.00953
	4153.71	0.01842		4153.71	0.01439		4153.71	0.01884			4153.71	0.01758		4153.71	0.01852		4153.71	0.00953
	4151.78	0.01838		4151.78	0.01438		4151.78	0.01886			4151.78	0.01761		4151.78	0.01854		4151.78	0.00954
	4149.85	0.01833		4149.85	0.01438		4149.85	0.0189			4149.85	0.01764		4149.85	0.01856		4149.85	0.00957
	4147.92	0.01828		4147.92	0.01438		4147.92	0.01894			4147.92	0.01765		4147.92	0.01858		4147.92	0.00958
	4146	0.01822		4146	0.01438		4146	0.01898			4146	0.01767		4146	0.01859		4146	0.00957
	4144.07	0.01815		4144.07	0.01438		4144.07	0.019			4144.07	0.01771		4144.07	0.0186		4144.07	0.00956
	4142.14	0.01806		4142.14	0.01438		4142.14	0.019			4142.14	0.01774		4142.14	0.0186		4142.14	0.00956
	4140.21	0.01796		4140.21	0.01435		4140.21	0.01899			4140.21	0.01775		4140.21	0.01856		4140.21	0.00956
	4138.28	0.01787		4138.28	0.01432		4138.28	0.019			4138.28	0.01776		4138.28	0.01851		4138.28	0.00954
	4136.35	0.01781		4136.35	0.01431		4136.35	0.01901			4136.35	0.01778		4136.35	0.01849		4136.35	0.00952
	4134.43	0.01774		4134.43	0.01428		4134.43	0.01902			4134.43	0.01779		4134.43	0.01847		4134.43	0.0095
	4132.5	0.01768		4132.5	0.01428		4132.5	0.01905			4132.5	0.01782		4132.5	0.01847		4132.5	0.00949
	4130.57	0.01766		4130.57	0.01431		4130.57	0.01911			4130.57	0.01788		4130.57	0.01849		4130.57	0.00951
	4128.64	0.01762		4128.64	0.01434		4128.64	0.01915			4128.64	0.01792		4128.64	0.01851		4128.64	0.00953
	4126.71	0.01756		4126.71	0.01433		4126.71	0.01915			4126.71	0.01794		4126.71	0.01849		4126.71	0.00953
	4124.78	0.01749		4124.78	0.0143		4124.78	0.01915			4124.78	0.01794		4124.78	0.01847		4124.78	0.00952
	4122.86	0.01741		4122.86	0.01429		4122.86	0.01917			4122.86	0.01795		4122.86	0.01844		4122.86	0.00951
	4120.93	0.01734		4120.93	0.01429		4120.93	0.01918			4120.93	0.01797		4120.93	0.01841		4120.93	0.0095
	4119	0.01728		4119	0.01429		4119	0.0192			4119	0.01798		4119	0.01839		4119	0.00949
	4117.07	0.01721		4117.07	0.01427		4117.07	0.01921			4117.07	0.018		4117.07	0.01836		4117.07	0.00947
	4115.14	0.01716		4115.14	0.01426		4115.14	0.0192			4115.14	0.01801		4115.14	0.01832		4115.14	0.00945
	4113.21	0.01711		4113.21	0.01425		4113.21	0.01919			4113.21	0.01801		4113.21	0.01826		4113.21	0.00943
	4111.29	0.01704		4111.29	0.01424		4111.29	0.01919			4111.29	0.01799		4111.29	0.0182		4111.29	0.00941
	4109.36	0.01695		4109.36	0.01421		4109.36	0.01917			4109.36	0.01795		4109.36	0.01812		4109.36	0.00937
	4107.43	0.0168		4107.43	0.01412		4107.43	0.01909			4107.43	0.01785		4107.43	0.01798		4107.43	0.0093
	4105.5	0.01665		4105.5	0.01403		4105.5	0.01899			4105.5	0.01776		4105.5	0.01784		4105.5	0.00921
	4103.57	0.01662		4103.57	0.01405		4103.57	0.01902			4103.57	0.01779		4103.57	0.01783		4103.57	0.00921
	4101.64	0.01668		4101.64	0.01413		4101.64	0.01915			4101.64	0.01791		4101.64	0.01791		4101.64	0.00925
	4099.72	0.01671		4099.72	0.01417		4099.72	0.01924			4099.72	0.018		4099.72	0.01794		4099.72	0.00926
	4097.79	0.01668		4097.79	0.01416		4097.79	0.01926			4097.79	0.01802		4097.79	0.01792		4097.79	0.00922
	4095.86	0.01662		4095.86	0.01414		4095.86	0.01926			4095.86	0.01802		4095.86	0.01789		4095.86	0.00918
	4093.93	0.01657		4093.93	0.01412		4093.93	0.01926			4093.93	0.01801		4093.93	0.01784		4093.93	0.00915
	4092	0.01652		4092	0.01411		4092	0.01925			4092	0.01797		4092	0.01778		4092	0.00912
	4090.07	0.01643		4090.07	0.01407		4090.07	0.0192			4090.07	0.01791		4090.07	0.01768		4090.07	0.00907
	4088.14	0.01629		4088.14	0.01401		4088.14	0.01912			4088.14	0.01784		4088.14	0.01754		4088.14	0.00902
	4086.22	0.0162		4086.22	0.01399		4086.22	0.0191			4086.22	0.01784		4086.22	0.01747		4086.22	0.00899
	4084.29	0.0162		4084.29	0.01402		4084.29	0.01916			4084.29	0.01791		4084.29	0.01749		4084.29	0.009
	4082.36	0.01619		4082.36	0.01403		4082.36	0.01918			4082.36	0.01792		4082.36	0.01747		4082.36	0.00898
	4080.43	0.01611		4080.43	0.01399		4080.43	0.01911			4080.43	0.01786		4080.43	0.01736		4080.43	0.00892
	4078.5	0.01605		4078.5	0.01396		4078.5	0.01906			4078.5	0.01782		4078.5	0.01728		4078.5	0.00887
	4076.57	0.01605		4076.57	0.01398		4076.57	0.01909			4076.57	0.01786		4076.57	0.01727		4076.57	0.00887
	4074.65	0.01602		4074.65	0.014		4074.65	0.01912			4074.65	0.0179		4074.65	0.01726		4074.65	0.00887
	4072.72	0.01598		4072.72	0.014		4072.72	0.01913			4072.72	0.01792		4072.72	0.01721		4072.72	0.00885
	4070.79	0.01597		4070.79	0.01402		4070.79	0.01917			4070.79	0.01793		4070.79	0.01718		4070.79	0.00884
	4068.86	0.01598		4068.86	0.01402		4068.86	0.0192			4068.86	0.01793		4068.86	0.01715		4068.86	0.00883
	4066.93	0.01596		4066.93	0.014		4066.93	0.0192			4066.93	0.01792		4066.93	0.0171		4066.93	0.00881
	4065	0.01592		4065	0.01397		4065	0.01918			4065	0.01791		4065	0.01703		4065	0.00879
	4063.08	0.01586		4063.08	0.01393		4063.08	0.01915			4063.08	0.01787		4063.08	0.01694		4063.08	0.00875
	4061.15	0.01577		4061.15	0.01387		4061.15	0.01909			4061.15	0.01779		4061.15	0.01683		4061.15	0.00869
	4059.22	0.01569		4059.22	0.01383		4059.22	0.01905			4059.22	0.01775		4059.22	0.01675		4059.22	0.00866
	4057.29	0.01567		4057.29	0.01384		4057.29	0.01909			4057.29	0.01778		4057.29	0.01673		4057.29	0.00866
	4055.36	0.01565		4055.36	0.01386		4055.36	0.01914			4055.36	0.01781		4055.36	0.01672		4055.36	0.00867
	4053.43	0.01562		4053.43	0.01384		4053.43	0.01915			4053.43	0.01778		4053.43	0.01666		4053.43	0.00864
	4051.51	0.01558		4051.51	0.01381		4051.51	0.01914			4051.51	0.01773		4051.51	0.01658		4051.51	0.0086
	4049.58	0.01553		4049.58	0.01379		4049.58	0.01912			4049.58	0.0177		4049.58	0.01651		4049.58	0.00856
	4047.65	0.01541		4047.65	0.01372		4047.65	0.01903			4047.65	0.0176		4047.65	0.01641		4047.65	0.00851
	4045.72	0.01519		4045.72	0.01352		4045.72	0.01879			4045.72	0.01737		4045.72	0.01619		4045.72	0.0084
	4043.79	0.01505		4043.79	0.01338		4043.79	0.01863			4043.79	0.01722		4043.79	0.01602		4043.79	0.00831
	4041.86	0.01511		4041.86	0.01345		4041.86	0.01876			4041.86	0.01733		4041.86	0.0161		4041.86	0.00834
	4039.94	0.01523		4039.94	0.01358		4039.94	0.01897			4039.94	0.01751		4039.94	0.01625		4039.94	0.00841
	4038.01	0.01525		4038.01	0.01362		4038.01	0.01905			4038.01	0.01757		4038.01	0.01629		4038.01	0.00842
	4036.08	0.0152		4036.08	0.01361		4036.08	0.01904			4036.08	0.01755		4036.08	0.01624		4036.08	0.00839
	4034.15	0.01513		4034.15	0.01358		4034.15	0.01899			4034.15	0.01748		4034.15	0.01617		4034.15	0.00836
	4032.22	0.01505		4032.22	0.01352		4032.22	0.01893			4032.22	0.0174		4032.22	0.01609		4032.22	0.00832
	4030.29	0.01497		4030.29	0.01346		4030.29	0.01887			4030.29	0.01733		4030.29	0.01602		4030.29	0.00829
	4028.37	0.0149		4028.37	0.01341		4028.37	0.01881			4028.37	0.01727		4028.37	0.01595		4028.37	0.00826
	4026.44	0.01478		4026.44	0.01332		4026.44	0.01869			4026.44	0.01716		4026.44	0.01584		4026.44	0.00819
	4024.51	0.01469		4024.51	0.01324		4024.51	0.01859			4024.51	0.01707		4024.51	0.01578		4024.51	0.00815
	4022.58	0.01468		4022.58	0.01325		4022.58	0.01863			4022.58	0.01708		4022.58	0.01582		4022.58	0.00816
	4020.65	0.01466		4020.65	0.01323		4020.65	0.01865			4020.65	0.01707		4020.65	0.01581		4020.65	0.00816
	4018.72	0.0146		4018.72	0.01316		4018.72	0.0186			4018.72	0.017		4018.72	0.01574		4018.72	0.00814
	4016.8	0.01461		4016.8	0.01317		4016.8	0.01863			4016.8	0.01701		4016.8	0.01576		4016.8	0.00815
	4014.87	0.01463		4014.87	0.0132		4014.87	0.01868			4014.87	0.01703		4014.87	0.01581		4014.87	0.00818
	4012.94	0.01459		4012.94	0.01317		4012.94	0.01864			4012.94	0.017		4012.94	0.0158		4012.94	0.00818
	4011.01	0.01448		4011.01	0.01307		4011.01	0.01849			4011.01	0.01688		4011.01	0.01571		4011.01	0.00814
	4009.08	0.01433		4009.08	0.01294		4009.08	0.01827			4009.08	0.01669		4009.08	0.01554		4009.08	0.00806
	4007.15	0.01427		4007.15	0.01291		4007.15	0.0182			4007.15	0.01662		4007.15	0.01548		4007.15	0.00803
	4005.22	0.01436		4005.22	0.01302		4005.22	0.01837			4005.22	0.01675		4005.22	0.01561		4005.22	0.00811
	4003.3	0.01443		4003.3	0.01311		4003.3	0.01853			4003.3	0.01688		4003.3	0.01573		4003.3	0.0082
	4001.37	0.01442		4001.37	0.01311		4001.37	0.01856			4001.37	0.01689		4001.37	0.01576		4001.37	0.00823
	3999.44	0.01439		3999.44	0.0131		3999.44	0.01852			3999.44	0.01685		3999.44	0.01576		3999.44	0.00823
	3997.51	0.0143		3997.51	0.01303		3997.51	0.01839			3997.51	0.01674		3997.51	0.01568		3997.51	0.0082
	3995.58	0.01412		3995.58	0.01288		3995.58	0.01817			3995.58	0.01654		3995.58	0.01551		3995.58	0.00814
	3993.65	0.01397		3993.65	0.01276		3993.65	0.01799			3993.65	0.01638		3993.65	0.01536		3993.65	0.00809
	3991.73	0.01388		3991.73	0.01269		3991.73	0.01789			3991.73	0.01628		3991.73	0.01528		3991.73	0.00806
	3989.8	0.01384		3989.8	0.01268		3989.8	0.01785			3989.8	0.01624		3989.8	0.01529		3989.8	0.00807
	3987.87	0.01393		3987.87	0.01279		3987.87	0.01795			3987.87	0.01633		3987.87	0.01543		3987.87	0.00814
	3985.94	0.01403		3985.94	0.01289		3985.94	0.01806			3985.94	0.01644		3985.94	0.01556		3985.94	0.00822
	3984.01	0.01397		3984.01	0.01283		3984.01	0.01797			3984.01	0.01636		3984.01	0.01552		3984.01	0.00822
	3982.08	0.01384		3982.08	0.01271		3982.08	0.01781			3982.08	0.01621		3982.08	0.01541		3982.08	0.00819
	3980.16	0.01379		3980.16	0.01268		3980.16	0.01775			3980.16	0.01616		3980.16	0.01541		3980.16	0.00819
	3978.23	0.01376		3978.23	0.01265		3978.23	0.01769			3978.23	0.01613		3978.23	0.01539		3978.23	0.00819
	3976.3	0.01355		3976.3	0.01247		3976.3	0.01741			3976.3	0.01589		3976.3	0.01519		3976.3	0.0081
	3974.37	0.01328		3974.37	0.01224		3974.37	0.01708			3974.37	0.01557		3974.37	0.01493		3974.37	0.00799
	3972.44	0.01319		3972.44	0.01218		3972.44	0.01698			3972.44	0.01547		3972.44	0.01488		3972.44	0.00799
	3970.51	0.01327		3970.51	0.01229		3970.51	0.01709			3970.51	0.01556		3970.51	0.015		3970.51	0.00807
	3968.59	0.01341		3968.59	0.01243		3968.59	0.01725			3968.59	0.01571		3968.59	0.01518		3968.59	0.00818
	3966.66	0.01357		3966.66	0.01258		3966.66	0.01741			3966.66	0.01587		3966.66	0.01538		3966.66	0.00829
	3964.73	0.01353		3964.73	0.01257		3964.73	0.01735			3964.73	0.01584		3964.73	0.0154		3964.73	0.00831
	3962.8	0.01322		3962.8	0.0123		3962.8	0.01695			3962.8	0.01549		3962.8	0.01509		3962.8	0.00817
	3960.87	0.01298		3960.87	0.01209		3960.87	0.01664			3960.87	0.0152		3960.87	0.01483		3960.87	0.00806
	3958.94	0.01304		3958.94	0.01214		3958.94	0.01666			3958.94	0.01523		3958.94	0.01489		3958.94	0.00811
	3957.02	0.01313		3957.02	0.01224		3957.02	0.01673			3957.02	0.01532		3957.02	0.01502		3957.02	0.0082
	3955.09	0.01314		3955.09	0.01226		3955.09	0.01669			3955.09	0.01531		3955.09	0.01506		3955.09	0.00824
	3953.16	0.01295		3953.16	0.0121		3953.16	0.01643			3953.16	0.0151		3953.16	0.01488		3953.16	0.00816
	3951.23	0.01242		3951.23	0.01159		3951.23	0.01571			3951.23	0.01448		3951.23	0.01427		3951.23	0.00785
	3949.3	0.01179		3949.3	0.01099		3949.3	0.01487			3949.3	0.0137		3949.3	0.01354		3949.3	0.00747
	3947.37	0.01169		3947.37	0.01089		3947.37	0.0147			3947.37	0.01354		3947.37	0.01344		3947.37	0.00743
	3945.45	0.01192		3945.45	0.01111		3945.45	0.01497			3945.45	0.0138		3945.45	0.01374		3945.45	0.00762
	3943.52	0.01178		3943.52	0.01098		3943.52	0.01474			3943.52	0.01363		3943.52	0.01358		3943.52	0.00756
	3941.59	0.01179		3941.59	0.01096		3941.59	0.01465			3941.59	0.0136		3941.59	0.01359		3941.59	0.00758
	3939.66	0.01248		3939.66	0.01157		3939.66	0.01542			3939.66	0.01435		3939.66	0.01439		3939.66	0.00802
	3937.73	0.0131		3937.73	0.01212		3937.73	0.01615			3937.73	0.01504		3937.73	0.01512		3937.73	0.00845
	3935.8	0.013		3935.8	0.01202		3935.8	0.01599			3935.8	0.01492		3935.8	0.01502		3935.8	0.00843
	3933.88	0.01213		3933.88	0.01117		3933.88	0.01484			3933.88	0.01387		3933.88	0.014		3933.88	0.00789
	3931.95	0.01113		3931.95	0.0102		3931.95	0.0135			3931.95	0.01267		3931.95	0.01282		3931.95	0.00724
	3930.02	0.01105		3930.02	0.01009		3930.02	0.01328			3930.02	0.01251		3930.02	0.01269		3930.02	0.00718
	3928.09	0.01167		3928.09	0.01065		3928.09	0.01397			3928.09	0.01318		3928.09	0.0134		3928.09	0.00759
	3926.16	0.01174		3926.16	0.01068		3926.16	0.01401			3926.16	0.01323		3926.16	0.01347		3926.16	0.00764
	3924.23	0.0113		3924.23	0.01024		3924.23	0.01342			3924.23	0.01269		3924.23	0.01296		3924.23	0.00736
	3922.31	0.01135		3922.31	0.01023		3922.31	0.01337			3922.31	0.01269		3922.31	0.01301		3922.31	0.00739
	3920.38	0.01146		3920.38	0.01029		3920.38	0.01341			3920.38	0.01276		3920.38	0.01316		3920.38	0.00745
	3918.45	0.01103		3918.45	0.00987		3918.45	0.01286			3918.45	0.01226		3918.45	0.01268		3918.45	0.00718
	3916.52	0.01097		3916.52	0.00978		3916.52	0.01272			3916.52	0.01219		3916.52	0.0126		3916.52	0.00715
	3914.59	0.012		3914.59	0.01064		3914.59	0.0138			3914.59	0.0133		3914.59	0.01375		3914.59	0.00781
	3912.66	0.01328		3912.66	0.01173		3912.66	0.01515			3912.66	0.01466		3912.66	0.0152		3912.66	0.00863
	3910.73	0.01385		3910.73	0.01219		3910.73	0.01569			3910.73	0.01523		3910.73	0.01584		3910.73	0.00899
	3908.81	0.0135		3908.81	0.01184		3908.81	0.0152			3908.81	0.0148		3908.81	0.01543		3908.81	0.00877
	3906.88	0.0119		3906.88	0.01039		3906.88	0.01331			3906.88	0.013		3906.88	0.01358		3906.88	0.00772
	3904.95	0.00941		3904.95	0.00817		3904.95	0.01047			3904.95	0.01025		3904.95	0.01072		3904.95	0.0061
	3903.02	0.0077		3903.02	0.00665		3903.02	0.00851			3903.02	0.00835		3903.02	0.00875		3903.02	0.00498
	3901.09	0.00751		3901.09	0.00644		3901.09	0.00823			3901.09	0.00811		3901.09	0.00851		3901.09	0.00485
	3899.16	0.00844		3899.16	0.0072		3899.16	0.00917			3899.16	0.00909		3899.16	0.00955		3899.16	0.00544
	3897.24	0.01026		3897.24	0.00869		3897.24	0.01104			3897.24	0.011		3897.24	0.01156		3897.24	0.0066
	3895.31	0.01176		3895.31	0.00991		3895.31	0.01255			3895.31	0.01254		3895.31	0.01322		3895.31	0.00756
	3893.38	0.01134		3893.38	0.00953		3893.38	0.01202			3893.38	0.01205		3893.38	0.01273		3893.38	0.00728
	3891.45	0.01021		3891.45	0.00855		3891.45	0.01074			3891.45	0.01083		3891.45	0.01144		3891.45	0.00654
	3889.52	0.01048		3889.52	0.00873		3889.52	0.01095			3889.52	0.01109		3889.52	0.01171		3889.52	0.00671
	3887.59	0.01089		3887.59	0.00901		3887.59	0.0113			3887.59	0.01148		3887.59	0.01213		3887.59	0.00697
	3885.67	0.01006		3885.67	0.00827		3885.67	0.01035			3885.67	0.01056		3885.67	0.01116		3885.67	0.00642
	3883.74	0.00949		3883.74	0.00775		3883.74	0.00967			3883.74	0.00992		3883.74	0.01049		3883.74	0.00604
	3881.81	0.0095		3881.81	0.00771		3881.81	0.0096			3881.81	0.0099		3881.81	0.01046		3881.81	0.00602
	3879.88	0.00977		3879.88	0.00789		3879.88	0.00979			3879.88	0.01015		3879.88	0.0107		3879.88	0.00617
	3877.95	0.01101		3877.95	0.00885		3877.95	0.01094			3877.95	0.0114		3877.95	0.01201		3877.95	0.00694
	3876.02	0.01162		3876.02	0.0093		3876.02	0.01148			3876.02	0.01199		3876.02	0.01266		3876.02	0.00732
	3874.1	0.01046		3874.1	0.00833		3874.1	0.01028			3874.1	0.01078		3874.1	0.01137		3874.1	0.00658
	3872.17	0.00893		3872.17	0.00709		3872.17	0.00872			3872.17	0.00921		3872.17	0.00968		3872.17	0.0056
	3870.24	0.00797		3870.24	0.00631		3870.24	0.0077			3870.24	0.00821		3870.24	0.0086		3870.24	0.00497
	3868.31	0.00821		3868.31	0.00646		3868.31	0.00785			3868.31	0.00843		3868.31	0.00882		3868.31	0.0051
	3866.38	0.00893		3866.38	0.00698		3866.38	0.00847			3866.38	0.00912		3866.38	0.00954		3866.38	0.00552
	3864.45	0.00875		3864.45	0.00684		3864.45	0.00827			3864.45	0.00892		3864.45	0.00932		3864.45	0.00541
	3862.53	0.00894		3862.53	0.00699		3862.53	0.00841			3862.53	0.00912		3862.53	0.00949		3862.53	0.00552
	3860.6	0.01038		3860.6	0.00807		3860.6	0.00971			3860.6	0.01058		3860.6	0.011		3860.6	0.00639
	3858.67	0.01122		3858.67	0.00868		3858.67	0.01044			3858.67	0.0114		3858.67	0.01187		3858.67	0.0069
	3856.74	0.0098		3856.74	0.00758		3856.74	0.00908			3856.74	0.00996		3856.74	0.01034		3856.74	0.00602
	3854.81	0.00684		3854.81	0.00528		3854.81	0.0063			3854.81	0.00695		3854.81	0.00718		3854.81	0.00418
	3852.88	0.00506		3852.88	0.00389		3852.88	0.00462			3852.88	0.00513		3852.88	0.00524		3852.88	0.00308
	3850.96	0.0065		3850.96	0.00499		3850.96	0.00587			3850.96	0.00657		3850.96	0.00668		3850.96	0.00396
	3849.03	0.00988		3849.03	0.00758		3849.03	0.00889			3849.03	0.00997		3849.03	0.01015		3849.03	0.00604
	3847.1	0.01222		3847.1	0.00935		3847.1	0.01095			3847.1	0.01231		3847.1	0.01251		3847.1	0.00747
	3845.17	0.01208		3845.17	0.00922		3845.17	0.01078			3845.17	0.01215		3845.17	0.01232		3845.17	0.00737
	3843.24	0.01041		3843.24	0.00793		3843.24	0.00925			3843.24	0.01045		3843.24	0.01058		3843.24	0.00634
	3841.31	0.00857		3841.31	0.00651		3841.31	0.00758			3841.31	0.00857		3841.31	0.00867		3841.31	0.0052
	3839.39	0.00703		3839.39	0.00532		3839.39	0.00618			3839.39	0.00702		3839.39	0.00708		3839.39	0.00425
	3837.46	0.0065		3837.46	0.00488		3837.46	0.00567			3837.46	0.00647		3837.46	0.00649		3837.46	0.00391
	3835.53	0.00743		3835.53	0.00555		3835.53	0.00644			3835.53	0.00738		3835.53	0.00736		3835.53	0.00447
	3833.6	0.00886		3833.6	0.0066		3833.6	0.00762			3833.6	0.00877		3833.6	0.00871		3833.6	0.00532
	3831.67	0.01002		3831.67	0.00744		3831.67	0.00855			3831.67	0.00988		3831.67	0.00975		3831.67	0.00601
	3829.74	0.01095		3829.74	0.00811		3829.74	0.00929			3829.74	0.01078		3829.74	0.01058		3829.74	0.00656
	3827.81	0.01127		3827.81	0.00831		3827.81	0.00951			3827.81	0.01107		3827.81	0.01083		3827.81	0.00673
	3825.89	0.01095		3825.89	0.00803		3825.89	0.00918			3825.89	0.01071		3825.89	0.01046		3825.89	0.00651
	3823.96	0.01006		3823.96	0.00733		3823.96	0.00841			3823.96	0.0098		3823.96	0.00956		3823.96	0.00596
	3822.03	0.00821		3822.03	0.00594		3822.03	0.00685			3822.03	0.00797		3822.03	0.00775		3822.03	0.00484
	3820.1	0.007		3820.1	0.00502		3820.1	0.0058			3820.1	0.00677		3820.1	0.00654		3820.1	0.0041
	3818.17	0.0075		3818.17	0.00534		3818.17	0.00615			3818.17	0.0072		3818.17	0.00692		3818.17	0.00436
	3816.24	0.00832		3816.24	0.00587		3816.24	0.00676			3816.24	0.00793		3816.24	0.0076		3816.24	0.00481
	3814.32	0.00989		3814.32	0.00692		3814.32	0.00796			3814.32	0.00935		3814.32	0.00893		3814.32	0.00568
	3812.39	0.01244		3812.39	0.00865		3812.39	0.00994			3812.39	0.01168		3812.39	0.01114		3812.39	0.0071
	3810.46	0.01354		3810.46	0.00937		3810.46	0.01077			3810.46	0.01264		3810.46	0.01205		3810.46	0.00769
	3808.53	0.01208		3808.53	0.00831		3808.53	0.00957			3808.53	0.01121		3808.53	0.0107		3808.53	0.00682
	3806.6	0.01014		3806.6	0.00692		3806.6	0.00799			3806.6	0.00936		3806.6	0.00891		3806.6	0.00569
	3804.67	0.00936		3804.67	0.00634		3804.67	0.00734			3804.67	0.00858		3804.67	0.00814		3804.67	0.00521
	3802.75	0.00841		3802.75	0.00566		3802.75	0.00657			3802.75	0.00764		3802.75	0.00723		3802.75	0.00466
	3800.82	0.00757		3800.82	0.00503		3800.82	0.00585			3800.82	0.00679		3800.82	0.0064		3800.82	0.00416
	3798.89	0.00846		3798.89	0.00554		3798.89	0.00644			3798.89	0.00749		3798.89	0.00705		3798.89	0.00458
	3796.96	0.00998		3796.96	0.00648		3796.96	0.00752			3796.96	0.00875		3796.96	0.00825		3796.96	0.00534
	3795.03	0.01159		3795.03	0.00746		3795.03	0.00864			3795.03	0.01003		3795.03	0.00948		3795.03	0.00613
	3793.1	0.01359		3793.1	0.00867		3793.1	0.01003			3793.1	0.01161		3793.1	0.01101		3793.1	0.00712
	3791.18	0.01489		3791.18	0.00942		3791.18	0.01091			3791.18	0.01258		3791.18	0.01195		3791.18	0.00776
	3789.25	0.01507		3789.25	0.00944		3789.25	0.01096			3789.25	0.01257		3789.25	0.01197		3789.25	0.00778
	3787.32	0.01446		3787.32	0.00897		3787.32	0.01045			3787.32	0.01192		3787.32	0.0114		3787.32	0.00739
	3785.39	0.01351		3785.39	0.00829		3785.39	0.00967			3785.39	0.011		3785.39	0.01055		3785.39	0.00681
	3783.46	0.01312		3783.46	0.00796		3783.46	0.00929			3783.46	0.01053		3783.46	0.01014		3783.46	0.00652
	3781.53	0.01292		3781.53	0.00777		3781.53	0.00909			3781.53	0.01025		3781.53	0.0099		3781.53	0.00635
	3779.61	0.01228		3779.61	0.00732		3779.61	0.00859			3779.61	0.00961		3779.61	0.00932		3779.61	0.00597
	3777.68	0.01258		3777.68	0.00742		3777.68	0.00875			3777.68	0.00969		3777.68	0.00944		3777.68	0.00603
	3775.75	0.01411		3775.75	0.00823		3775.75	0.00973			3775.75	0.01072		3775.75	0.0105		3775.75	0.00668
	3773.82	0.01482		3773.82	0.00856		3773.82	0.01014			3773.82	0.01111		3773.82	0.01094		3773.82	0.00694
	3771.89	0.01359		3771.89	0.00776		3771.89	0.00924			3771.89	0.01005		3771.89	0.00993		3771.89	0.00628
	3769.96	0.01171		3769.96	0.0066		3769.96	0.0079			3769.96	0.00853		3769.96	0.00847		3769.96	0.00533
	3768.04	0.01108		3768.04	0.00616		3768.04	0.00742			3768.04	0.00795		3768.04	0.00794		3768.04	0.00496
	3766.11	0.01152		3766.11	0.00632		3766.11	0.00765			3766.11	0.00816		3766.11	0.00819		3766.11	0.0051
	3764.18	0.01226		3764.18	0.00663		3764.18	0.00809			3764.18	0.00856		3764.18	0.00866		3764.18	0.00536
	3762.25	0.01263		3762.25	0.00673		3762.25	0.00828			3762.25	0.00869		3762.25	0.00887		3762.25	0.00546
	3760.32	0.0116		3760.32	0.00611		3760.32	0.00757			3760.32	0.00789		3760.32	0.00811		3760.32	0.00497
	3758.39	0.01036		3758.39	0.00537		3758.39	0.00672			3758.39	0.00695		3758.39	0.00718		3758.39	0.00439
	3756.47	0.01027		3756.47	0.00524		3756.47	0.00661			3756.47	0.00678		3756.47	0.00706		3756.47	0.00429
	3754.54	0.00978		3754.54	0.00494		3754.54	0.00624			3754.54	0.00638		3754.54	0.00668		3754.54	0.00402
	3752.61	0.00759		3752.61	0.00379		3752.61	0.00482			3752.61	0.00491		3752.61	0.00516		3752.61	0.00306
	3750.68	0.00546		3750.68	0.00268		3750.68	0.00345			3750.68	0.00351		3750.68	0.00367		3750.68	0.00215
	3748.75	0.00536		3748.75	0.00258		3748.75	0.00336			3748.75	0.00339		3748.75	0.00355		3748.75	0.00208
	3746.82	0.00606		3746.82	0.00288		3746.82	0.00378			3746.82	0.00378		3746.82	0.004		3746.82	0.00233
	3744.89	0.00609		3744.89	0.00286		3744.89	0.00379			3744.89	0.00375		3744.89	0.00401		3744.89	0.00231
	3742.97	0.00674		3742.97	0.0031		3742.97	0.00416			3742.97	0.00409		3742.97	0.00441		3742.97	0.00254
	3741.04	0.00842		3741.04	0.0038		3741.04	0.00515			3741.04	0.00505		3741.04	0.00546		3741.04	0.00315
	3739.11	0.0089		3739.11	0.00397		3739.11	0.00542			3739.11	0.0053		3739.11	0.00574		3739.11	0.00332
	3737.18	0.00736		3737.18	0.00324		3737.18	0.00447			3737.18	0.00434		3737.18	0.00472		3737.18	0.00272
	3735.25	0.00568		3735.25	0.00245		3735.25	0.00345			3735.25	0.00332		3735.25	0.00361		3735.25	0.00206
	3733.32	0.00572		3733.32	0.00241		3733.32	0.00346			3733.32	0.00332		3733.32	0.00363		3733.32	0.00204
	3731.4	0.0076		3731.4	0.00315		3731.4	0.00458			3731.4	0.00438		3731.4	0.00479		3731.4	0.0027
	3729.47	0.00979		3729.47	0.00399		3729.47	0.00588			3729.47	0.0056		3729.47	0.00614		3729.47	0.00348
	3727.54	0.01042		3727.54	0.00419		3727.54	0.00626			3727.54	0.00594		3727.54	0.00651		3727.54	0.0037
	3725.61	0.00968		3725.61	0.00385		3725.61	0.00584			3725.61	0.00553		3725.61	0.00605		3725.61	0.00343
	3723.68	0.00919		3723.68	0.00362		3723.68	0.00558			3723.68	0.00525		3723.68	0.00573		3723.68	0.00324
	3721.75	0.00951		3721.75	0.0037		3721.75	0.0058			3721.75	0.0054		3721.75	0.00588		3721.75	0.00334
	3719.83	0.01041		3719.83	0.00399		3719.83	0.00638			3719.83	0.00588		3719.83	0.00639		3719.83	0.00364
	3717.9	0.01148		3717.9	0.00437		3717.9	0.00709			3717.9	0.00647		3717.9	0.00701		3717.9	0.00401
	3715.97	0.01178		3715.97	0.00447		3715.97	0.00733			3715.97	0.00663		3715.97	0.00718		3715.97	0.00411
	3714.04	0.01029		3714.04	0.00388		3714.04	0.00647			3714.04	0.00579		3714.04	0.00626		3714.04	0.00357
	3712.11	0.00771		3712.11	0.00289		3712.11	0.00493			3712.11	0.00435		3712.11	0.00469		3712.11	0.00266
	3710.18	0.00659		3710.18	0.00245		3710.18	0.00429			3710.18	0.00372		3710.18	0.004		3710.18	0.00226
	3708.26	0.00788		3708.26	0.00291		3708.26	0.00521			3708.26	0.00443		3708.26	0.00475		3708.26	0.00273
	3706.33	0.0098		3706.33	0.00361		3706.33	0.00657			3706.33	0.00548		3706.33	0.00587		3706.33	0.00341
	3704.4	0.01034		3704.4	0.00382		3704.4	0.00706			3704.4	0.00576		3704.4	0.00617		3704.4	0.0036
	3702.47	0.00949		3702.47	0.00352		3702.47	0.00662			3702.47	0.00529		3702.47	0.00565		3702.47	0.00328
	3700.54	0.00903		3700.54	0.00335		3700.54	0.00644			3700.54	0.00502		3700.54	0.00535		3700.54	0.00309
	3698.61	0.00954		3698.61	0.00354		3698.61	0.0069			3698.61	0.00528		3698.61	0.00559		3698.61	0.00325
	3696.69	0.00983		3696.69	0.00367		3696.69	0.00722			3696.69	0.00542		3696.69	0.0057		3696.69	0.00334
	3694.76	0.00924		3694.76	0.00348		3694.76	0.00693			3694.76	0.00509		3694.76	0.00532		3694.76	0.00312
	3692.83	0.00776		3692.83	0.00298		3692.83	0.00596			3692.83	0.00427		3692.83	0.00445		3692.83	0.00261
	3690.9	0.00574		3690.9	0.00225		3690.9	0.0045			3690.9	0.00317		3690.9	0.00329		3690.9	0.00192
	3688.97	0.00451		3688.97	0.00181		3688.97	0.00363			3688.97	0.00253		3688.97	0.00257		3688.97	0.00149
	3687.04	0.00505		3687.04	0.00206		3687.04	0.00418			3687.04	0.00287		3687.04	0.00287		3687.04	0.00166
	3685.12	0.00648		3685.12	0.00268		3685.12	0.00547			3685.12	0.00369		3685.12	0.00368		3685.12	0.00212
	3683.19	0.00728		3683.19	0.00304		3683.19	0.00623			3683.19	0.00414		3683.19	0.00413		3683.19	0.00236
	3681.26	0.0069		3681.26	0.00292		3681.26	0.00599			3681.26	0.00393		3681.26	0.00393		3681.26	0.00221
	3679.33	0.00569		3679.33	0.00246		3679.33	0.00504			3679.33	0.00328		3679.33	0.00327		3679.33	0.00179
	3677.4	0.00413		3677.4	0.00185		3677.4	0.00374			3677.4	0.00244		3677.4	0.00239		3677.4	0.00128
	3675.47	0.00297		3675.47	0.00139		3675.47	0.00275			3675.47	0.00184		3675.47	0.00173		3675.47	0.0009
	3673.55	0.00286		3673.55	0.0014		3673.55	0.00271			3673.55	0.00184		3673.55	0.0017		3673.55	0.00085
	3671.62	0.00307		3671.62	0.00153		3671.62	0.00296			3671.62	0.00201		3671.62	0.00187		3671.62	0.00091
	3669.69	0.00298		3669.69	0.00153		3669.69	0.00294			3669.69	0.00202		3669.69	0.00188		3669.69	0.00088
	3667.76	0.00343		3667.76	0.00184		3667.76	0.00346			3667.76	0.0024		3667.76	0.00224		3667.76	0.001
	3665.83	0.0044		3665.83	0.00244		3665.83	0.0045			3665.83	0.00315		3665.83	0.00295		3665.83	0.00128
	3663.9	0.00493		3663.9	0.00282		3663.9	0.00512			3663.9	0.00361		3663.9	0.0034		3663.9	0.00143
	3661.98	0.00487		3661.98	0.00287		3661.98	0.00516			3661.98	0.00367		3661.98	0.00347		3661.98	0.00141
	3660.05	0.00451		3660.05	0.00274		3660.05	0.00489			3660.05	0.00352		3660.05	0.00333		3660.05	0.00133
	3658.12	0.00391		3658.12	0.00246		3658.12	0.00433			3658.12	0.00317		3658.12	0.00297		3658.12	0.00118
	3656.19	0.00332		3656.19	0.00217		3656.19	0.00374			3656.19	0.00281		3656.19	0.00261		3656.19	0.00103
	3654.26	0.00308		3654.26	0.00209		3654.26	0.00349			3654.26	0.0027		3654.26	0.00248		3654.26	0.00097
	3652.33	0.00273		3652.33	0.00188		3652.33	0.0031			3652.33	0.00243		3652.33	0.00222		3652.33	0.00085
	3650.4	0.00192		3650.4	0.00134		3650.4	0.00221			3650.4	0.00175		3650.4	0.00159		3650.4	0.00059
	3648.48	0.0014		3648.48	0.00101		3648.48	0.00166			3648.48	0.00133		3648.48	0.00121		3648.48	0.00041
	3646.55	0.00175		3646.55	0.00127		3646.55	0.00206			3646.55	0.0017		3646.55	0.00157		3646.55	0.00052
	3644.62	0.00256		3644.62	0.00189		3644.62	0.00297			3644.62	0.00251		3644.62	0.00231		3644.62	0.00079
	3642.69	0.00316		3642.69	0.00236		3642.69	0.00365			3642.69	0.00311		3642.69	0.00287		3642.69	0.001
	3640.76	0.00337		3640.76	0.00255		3640.76	0.00387			3640.76	0.00334		3640.76	0.00309		3640.76	0.00107
	3638.83	0.0034		3638.83	0.00262		3638.83	0.0039			3638.83	0.00339		3638.83	0.00316		3638.83	0.00109
	3636.91	0.00334		3636.91	0.00261		3636.91	0.00385			3636.91	0.00338		3636.91	0.00316		3636.91	0.00108
	3634.98	0.00317		3634.98	0.00251		3634.98	0.00365			3634.98	0.00325		3634.98	0.00304		3634.98	0.00103
	3633.05	0.00289		3633.05	0.0023		3633.05	0.00331			3633.05	0.00298		3633.05	0.00279		3633.05	0.00093
	3631.12	0.00241		3631.12	0.00192		3631.12	0.00275			3631.12	0.0025		3631.12	0.00234		3631.12	0.00077
	3629.19	0.00188		3629.19	0.00152		3629.19	0.00215			3629.19	0.00197		3629.19	0.00184		3629.19	0.0006
	3627.26	0.0019		3627.26	0.00157		3627.26	0.00219			3627.26	0.00203		3627.26	0.00189		3627.26	0.00061
	3625.34	0.00253		3625.34	0.00212		3625.34	0.0029			3625.34	0.00272		3625.34	0.00255		3625.34	0.00083
	3623.41	0.00298		3623.41	0.0025		3623.41	0.00339			3623.41	0.00321		3623.41	0.00301		3623.41	0.00099
	3621.48	0.0028		3621.48	0.00235		3621.48	0.00318			3621.48	0.00304		3621.48	0.00283		3621.48	0.00093
	3619.55	0.00233		3619.55	0.00198		3619.55	0.00265			3619.55	0.00256		3619.55	0.00236		3619.55	0.00077
	3617.62	0.00218		3617.62	0.00186		3617.62	0.00248			3617.62	0.00241		3617.62	0.00223		3617.62	0.00072
	3615.69	0.00233		3615.69	0.00198		3615.69	0.00265			3615.69	0.00257		3615.69	0.00238		3615.69	0.00078
	3613.77	0.0024		3613.77	0.00203		3613.77	0.00272			3613.77	0.00265		3613.77	0.00247		3613.77	0.00082
	3611.84	0.00245		3611.84	0.00208		3611.84	0.00276			3611.84	0.0027		3611.84	0.00254		3611.84	0.00084
	3609.91	0.00253		3609.91	0.00216		3609.91	0.00283			3609.91	0.00278		3609.91	0.00263		3609.91	0.00087
	3607.98	0.00262		3607.98	0.00224		3607.98	0.00291			3607.98	0.00287		3607.98	0.00272		3607.98	0.00088
	3606.05	0.00295		3606.05	0.00251		3606.05	0.00325			3606.05	0.00324		3606.05	0.00305		3606.05	0.00099
	3604.12	0.00338		3604.12	0.00287		3604.12	0.00369			3604.12	0.00371		3604.12	0.00347		3604.12	0.00113
	3602.2	0.00346		3602.2	0.00294		3602.2	0.00376			3602.2	0.00379		3602.2	0.00354		3602.2	0.00117
	3600.27	0.0033		3600.27	0.0028		3600.27	0.00358			3600.27	0.00362		3600.27	0.00336		3600.27	0.00112
	3598.34	0.00323		3598.34	0.00274		3598.34	0.0035			3598.34	0.00356		3598.34	0.0033		3598.34	0.00109
	3596.41	0.00322		3596.41	0.00275		3596.41	0.00349			3596.41	0.00357		3596.41	0.00332		3596.41	0.0011
	3594.48	0.00325		3594.48	0.00279		3594.48	0.0035			3594.48	0.0036		3594.48	0.00337		3594.48	0.00113
	3592.55	0.00347		3592.55	0.00298		3592.55	0.00371			3592.55	0.00382		3592.55	0.00358		3592.55	0.00119
	3590.63	0.00357		3590.63	0.00306		3590.63	0.00378			3590.63	0.0039		3590.63	0.00367		3590.63	0.00121
	3588.7	0.0032		3588.7	0.00275		3588.7	0.00336			3588.7	0.00349		3588.7	0.00328		3588.7	0.00108
	3586.77	0.00294		3586.77	0.0025		3586.77	0.00308			3586.77	0.00322		3586.77	0.00301		3586.77	0.00099
	3584.84	0.0034		3584.84	0.00286		3584.84	0.00356			3584.84	0.00372		3584.84	0.00348		3584.84	0.00114
	3582.91	0.00412		3582.91	0.00346		3582.91	0.00429			3582.91	0.00449		3582.91	0.00422		3582.91	0.00138
	3580.98	0.00453		3580.98	0.00379		3580.98	0.00467			3580.98	0.00492		3580.98	0.00462		3580.98	0.00152
	3579.06	0.00466		3579.06	0.0039		3579.06	0.00477			3579.06	0.00507		3579.06	0.00473		3579.06	0.00155
	3577.13	0.00475		3577.13	0.00397		3577.13	0.00484			3577.13	0.00516		3577.13	0.00481		3577.13	0.00157
	3575.2	0.00487		3575.2	0.00408		3575.2	0.00496			3575.2	0.00529		3575.2	0.00492		3575.2	0.00161
	3573.27	0.00503		3573.27	0.00423		3573.27	0.00511			3573.27	0.00545		3573.27	0.00508		3573.27	0.00166
	3571.34	0.005		3571.34	0.00419		3571.34	0.00506			3571.34	0.00541		3571.34	0.00505		3571.34	0.00164
	3569.41	0.00441		3569.41	0.00369		3569.41	0.00444			3569.41	0.00479		3569.41	0.00446		3569.41	0.00145
	3567.48	0.00359		3567.48	0.00299		3567.48	0.00358			3567.48	0.0039		3567.48	0.00363		3567.48	0.00119
	3565.56	0.00349		3565.56	0.00291		3565.56	0.00345			3565.56	0.00377		3565.56	0.0035		3565.56	0.00114
	3563.63	0.00424		3563.63	0.00354		3563.63	0.00419			3563.63	0.00456		3563.63	0.00423		3563.63	0.00138
	3561.7	0.00507		3561.7	0.00421		3561.7	0.00499			3561.7	0.00544		3561.7	0.00505		3561.7	0.00164
	3559.77	0.00561		3559.77	0.00462		3559.77	0.0055			3559.77	0.00598		3559.77	0.00558		3559.77	0.00181
	3557.84	0.00601		3557.84	0.00496		3557.84	0.00589			3557.84	0.00638		3557.84	0.00599		3557.84	0.00194
	3555.91	0.00625		3555.91	0.00516		3555.91	0.00611			3555.91	0.00662		3555.91	0.00622		3555.91	0.00201
	3553.99	0.00616		3553.99	0.00508		3553.99	0.006			3553.99	0.00652		3553.99	0.00611		3553.99	0.00196
	3552.06	0.00602		3552.06	0.00496		3552.06	0.00584			3552.06	0.00636		3552.06	0.00595		3552.06	0.00191
	3550.13	0.00612		3550.13	0.00505		3550.13	0.00594			3550.13	0.00648		3550.13	0.00607		3550.13	0.00196
	3548.2	0.00611		3548.2	0.00505		3548.2	0.00594			3548.2	0.00649		3548.2	0.00607		3548.2	0.00198
	3546.27	0.00586		3546.27	0.00485		3546.27	0.00571			3546.27	0.00623		3546.27	0.00581		3546.27	0.0019
	3544.34	0.00598		3544.34	0.00494		3544.34	0.00583			3544.34	0.00636		3544.34	0.00591		3544.34	0.00194
	3542.42	0.0067		3542.42	0.00552		3542.42	0.0065			3542.42	0.0071		3542.42	0.0066		3542.42	0.00217
	3540.49	0.00746		3540.49	0.00614		3540.49	0.0072			3540.49	0.00788		3540.49	0.00735		3540.49	0.0024
	3538.56	0.00777		3538.56	0.0064		3538.56	0.00749			3538.56	0.00818		3538.56	0.00767		3538.56	0.00248
	3536.63	0.00779		3536.63	0.00642		3536.63	0.00749			3536.63	0.0082		3536.63	0.00768		3536.63	0.00248
	3534.7	0.00797		3534.7	0.00657		3534.7	0.00765			3534.7	0.00839		3534.7	0.00785		3534.7	0.00254
	3532.77	0.00823		3532.77	0.00677		3532.77	0.00787			3532.77	0.00865		3532.77	0.00809		3532.77	0.00261
	3530.85	0.00814		3530.85	0.00667		3530.85	0.00777			3530.85	0.00854		3530.85	0.00799		3530.85	0.00257
	3528.92	0.00778		3528.92	0.00634		3528.92	0.00739			3528.92	0.00815		3528.92	0.00761		3528.92	0.00246
	3526.99	0.00762		3526.99	0.0062		3526.99	0.00721			3526.99	0.00797		3526.99	0.00743		3526.99	0.00241
	3525.06	0.00775		3525.06	0.00632		3525.06	0.00732			3525.06	0.00809		3525.06	0.00755		3525.06	0.00244
	3523.13	0.00807		3523.13	0.00659		3523.13	0.00764			3523.13	0.00843		3523.13	0.00786		3523.13	0.00254
	3521.2	0.00867		3521.2	0.00707		3521.2	0.00821			3521.2	0.00905		3521.2	0.00846		3521.2	0.00272
	3519.28	0.00937		3519.28	0.00764		3519.28	0.00885			3519.28	0.00977		3519.28	0.00915		3519.28	0.00294
	3517.35	0.00987		3517.35	0.00805		3517.35	0.00932			3517.35	0.01028		3517.35	0.00964		3517.35	0.00309
	3515.42	0.0102		3515.42	0.00832		3515.42	0.00963			3515.42	0.01062		3515.42	0.00993		3515.42	0.00319
	3513.49	0.01034		3513.49	0.00842		3513.49	0.00974			3513.49	0.01076		3513.49	0.01003		3513.49	0.00323
	3511.56	0.01021		3511.56	0.00828		3511.56	0.00959			3511.56	0.0106		3511.56	0.00989		3511.56	0.00319
	3509.63	0.01006		3509.63	0.00815		3509.63	0.00944			3509.63	0.01044		3509.63	0.00976		3509.63	0.00314
	3507.71	0.01027		3507.71	0.00831		3507.71	0.00965			3507.71	0.01065		3507.71	0.00999		3507.71	0.0032
	3505.78	0.01045		3505.78	0.00846		3505.78	0.00982			3505.78	0.01084		3505.78	0.01018		3505.78	0.00326
	3503.85	0.01023		3503.85	0.00829		3503.85	0.0096			3503.85	0.01062		3503.85	0.00996		3503.85	0.0032
	3501.92	0.01029		3501.92	0.00836		3501.92	0.00966			3501.92	0.0107		3501.92	0.01003		3501.92	0.00322
	3499.99	0.01102		3499.99	0.00895		3499.99	0.01034			3499.99	0.01146		3499.99	0.01072		3499.99	0.00344
	3498.06	0.01168		3498.06	0.00948		3498.06	0.01097			3498.06	0.01215		3498.06	0.01134		3498.06	0.00365
	3496.14	0.01195		3496.14	0.0097		3496.14	0.01124			3496.14	0.01244		3496.14	0.01158		3496.14	0.00374
	3494.21	0.01227		3494.21	0.00996		3494.21	0.01154			3494.21	0.01275		3494.21	0.01189		3494.21	0.00383
	3492.28	0.01269		3492.28	0.01032		3492.28	0.01191			3492.28	0.01317		3492.28	0.01231		3492.28	0.00396
	3490.35	0.0129		3490.35	0.01049		3490.35	0.01207			3490.35	0.01338		3490.35	0.01249		3490.35	0.00402
	3488.42	0.01288		3488.42	0.01048		3488.42	0.01204			3488.42	0.01338		3488.42	0.01247		3488.42	0.00402
	3486.49	0.013		3486.49	0.01057		3486.49	0.01215			3486.49	0.01352		3486.49	0.01259		3486.49	0.00405
	3484.57	0.01318		3484.57	0.01071		3484.57	0.01232			3484.57	0.01372		3484.57	0.01277		3484.57	0.00411
	3482.64	0.01317		3482.64	0.01068		3482.64	0.01229			3482.64	0.01369		3482.64	0.01275		3482.64	0.0041
	3480.71	0.01331		3480.71	0.01078		3480.71	0.01241			3480.71	0.01382		3480.71	0.01289		3480.71	0.00415
	3478.78	0.01391		3478.78	0.01128		3478.78	0.01297			3478.78	0.01443		3478.78	0.01347		3478.78	0.00433
	3476.85	0.01447		3476.85	0.01175		3476.85	0.01349			3476.85	0.01502		3476.85	0.01401		3476.85	0.00451
	3474.92	0.01473		3474.92	0.01197		3474.92	0.01371			3474.92	0.01529		3474.92	0.01425		3474.92	0.00457
	3472.99	0.01499		3472.99	0.01218		3472.99	0.01394			3472.99	0.01556		3472.99	0.01451		3472.99	0.00464
	3471.07	0.01532		3471.07	0.01245		3471.07	0.01425			3471.07	0.01592		3471.07	0.01485		3471.07	0.00475
	3469.14	0.01554		3469.14	0.01264		3469.14	0.01447			3469.14	0.01615		3469.14	0.01508		3469.14	0.00483
	3467.21	0.01569		3467.21	0.01275		3467.21	0.0146			3467.21	0.01628		3467.21	0.0152		3467.21	0.00488
	3465.28	0.01585		3465.28	0.01287		3465.28	0.01474			3465.28	0.01642		3465.28	0.01533		3465.28	0.00493
	3463.35	0.01598		3463.35	0.01297		3463.35	0.01486			3463.35	0.01656		3463.35	0.01545		3463.35	0.00498
	3461.42	0.01615		3461.42	0.0131		3461.42	0.01501			3461.42	0.01675		3461.42	0.01562		3461.42	0.00503
	3459.5	0.01655		3459.5	0.01342		3459.5	0.01537			3459.5	0.01717		3459.5	0.01601		3459.5	0.00514
	3457.57	0.01704		3457.57	0.01381		3457.57	0.01581			3457.57	0.01767		3457.57	0.01649		3457.57	0.00529
	3455.64	0.01743		3455.64	0.01412		3455.64	0.01618			3455.64	0.01807		3455.64	0.01688		3455.64	0.00541
	3453.71	0.01777		3453.71	0.01439		3453.71	0.01651			3453.71	0.01841		3453.71	0.01722		3453.71	0.00551
	3451.78	0.01803		3451.78	0.01459		3451.78	0.01675			3451.78	0.01868		3451.78	0.01746		3451.78	0.0056
	3449.85	0.01791		3449.85	0.01448		3449.85	0.01663			3449.85	0.01857		3449.85	0.01733		3449.85	0.00556
	3447.93	0.01738		3447.93	0.01407		3447.93	0.01615			3447.93	0.01804		3447.93	0.01682		3447.93	0.00539
	3446	0.01725		3446	0.01398		3446	0.01602			3446	0.01791		3446	0.0167		3446	0.00533
	3444.07	0.01782		3444.07	0.01444		3444.07	0.01652			3444.07	0.01851		3444.07	0.01725		3444.07	0.00551
	3442.14	0.0185		3442.14	0.01498		3442.14	0.01712			3442.14	0.0192		3442.14	0.01789		3442.14	0.00573
	3440.21	0.0191		3440.21	0.01545		3440.21	0.01766			3440.21	0.01981		3440.21	0.01847		3440.21	0.00592
	3438.28	0.01965		3438.28	0.01591		3438.28	0.01819			3438.28	0.02039		3438.28	0.01904		3438.28	0.00609
	3436.36	0.02005		3436.36	0.01624		3436.36	0.01858			3436.36	0.02083		3436.36	0.01946		3436.36	0.00621
	3434.43	0.02033		3434.43	0.01645		3434.43	0.01883			3434.43	0.02111		3434.43	0.01974		3434.43	0.00629
	3432.5	0.02053		3432.5	0.01661		3432.5	0.019			3432.5	0.0213		3432.5	0.01993		3432.5	0.00635
	3430.57	0.02073		3430.57	0.01679		3430.57	0.01918			3430.57	0.02149		3430.57	0.02009		3430.57	0.00641
	3428.64	0.02103		3428.64	0.01702		3428.64	0.01947			3428.64	0.02181		3428.64	0.02036		3428.64	0.0065
	3426.71	0.02137		3426.71	0.01728		3426.71	0.01978			3426.71	0.02215		3426.71	0.02067		3426.71	0.00661
	3424.79	0.02155		3424.79	0.01743		3424.79	0.01993			3424.79	0.02233		3424.79	0.02084		3424.79	0.00666
	3422.86	0.0214		3422.86	0.0173		3422.86	0.01976			3422.86	0.02215		3422.86	0.02067		3422.86	0.00659
	3420.93	0.02119		3420.93	0.01713		3420.93	0.01955			3420.93	0.02193		3420.93	0.02046		3420.93	0.00652
	3419	0.02154		3419	0.01742		3419	0.01987			3419	0.02231		3419	0.0208		3419	0.00664
	3417.07	0.02234		3417.07	0.01808		3417.07	0.02061			3417.07	0.02317		3417.07	0.02158		3417.07	0.00689
	3415.14	0.02296		3415.14	0.01859		3415.14	0.02119			3415.14	0.02383		3415.14	0.02219		3415.14	0.00707
	3413.22	0.02328		3413.22	0.01884		3413.22	0.02149			3413.22	0.02416		3413.22	0.02249		3413.22	0.00717
	3411.29	0.02355		3411.29	0.01902		3411.29	0.0217			3411.29	0.0244		3411.29	0.02273		3411.29	0.00724
	3409.36	0.02381		3409.36	0.01922		3409.36	0.02191			3409.36	0.02464		3409.36	0.02297		3409.36	0.00732
	3407.43	0.02403		3407.43	0.0194		3407.43	0.02208			3407.43	0.02486		3407.43	0.02317		3407.43	0.00738
	3405.5	0.02418		3405.5	0.01954		3405.5	0.02222			3405.5	0.02504		3405.5	0.02333		3405.5	0.00742
	3403.57	0.02429		3403.57	0.01964		3403.57	0.02235			3403.57	0.02517		3403.57	0.02345		3403.57	0.00746
	3401.65	0.02444		3401.65	0.01975		3401.65	0.02253			3401.65	0.02534		3401.65	0.02361		3401.65	0.00752
	3399.72	0.02459		3399.72	0.01985		3399.72	0.02267			3399.72	0.02547		3399.72	0.02375		3399.72	0.00756
	3397.79	0.02462		3397.79	0.01989		3397.79	0.02271			3397.79	0.0255		3397.79	0.02379		3397.79	0.00757
	3395.86	0.02468		3395.86	0.01995		3395.86	0.02277			3395.86	0.02557		3395.86	0.02387		3395.86	0.00758
	3393.93	0.02476		3393.93	0.02004		3393.93	0.02286			3393.93	0.02568		3393.93	0.02397		3393.93	0.0076
	3392	0.02495		3392	0.02018		3392	0.02304			3392	0.02587		3392	0.02414		3392	0.00765
	3390.07	0.02542		3390.07	0.02055		3390.07	0.02347			3390.07	0.02636		3390.07	0.02457		3390.07	0.0078
	3388.15	0.02586		3388.15	0.0209		3388.15	0.02386			3388.15	0.02683		3388.15	0.02499		3388.15	0.00794
	3386.22	0.02593		3386.22	0.02095		3386.22	0.02393			3386.22	0.02691		3386.22	0.02504		3386.22	0.00795
	3384.29	0.02594		3384.29	0.02096		3384.29	0.02394			3384.29	0.02692		3384.29	0.02504		3384.29	0.00795
	3382.36	0.02621		3382.36	0.02117		3382.36	0.02416			3382.36	0.02719		3382.36	0.02532		3382.36	0.00802
	3380.43	0.02657		3380.43	0.02146		3380.43	0.02447			3380.43	0.02755		3380.43	0.0257		3380.43	0.00814
	3378.5	0.02683		3378.5	0.02166		3378.5	0.0247			3378.5	0.0278		3378.5	0.02594		3378.5	0.00821
	3376.58	0.02701		3376.58	0.0218		3376.58	0.02487			3376.58	0.02797		3376.58	0.02609		3376.58	0.00826
	3374.65	0.02717		3374.65	0.02194		3374.65	0.02501			3374.65	0.02812		3374.65	0.02622		3374.65	0.00831
	3372.72	0.02729		3372.72	0.02205		3372.72	0.02512			3372.72	0.02827		3372.72	0.02635		3372.72	0.00836
	3370.79	0.02733		3370.79	0.02209		3370.79	0.02517			3370.79	0.02833		3370.79	0.02641		3370.79	0.00838
	3368.86	0.02722		3368.86	0.022		3368.86	0.02507			3368.86	0.02823		3368.86	0.0263		3368.86	0.00834
	3366.93	0.02704		3366.93	0.02184		3366.93	0.0249			3366.93	0.02804		3366.93	0.02611		3366.93	0.00826
	3365.01	0.02702		3365.01	0.0218		3365.01	0.02486			3365.01	0.02799		3365.01	0.02607		3365.01	0.00824
	3363.08	0.02719		3363.08	0.02192		3363.08	0.02502			3363.08	0.02817		3363.08	0.02623		3363.08	0.00829
	3361.15	0.02742		3361.15	0.02212		3361.15	0.02523			3361.15	0.02843		3361.15	0.02646		3361.15	0.00837
	3359.22	0.02763		3359.22	0.0223		3359.22	0.02544			3359.22	0.02867		3359.22	0.02667		3359.22	0.00845
	3357.29	0.02776		3357.29	0.02241		3357.29	0.02555			3357.29	0.0288		3357.29	0.02681		3357.29	0.00849
	3355.36	0.02786		3355.36	0.02249		3355.36	0.02563			3355.36	0.02888		3355.36	0.02691		3355.36	0.00851
	3353.44	0.02807		3353.44	0.02265		3353.44	0.02582			3353.44	0.02907		3353.44	0.02711		3353.44	0.00857
	3351.51	0.02832		3351.51	0.02284		3351.51	0.02606			3351.51	0.02931		3351.51	0.02734		3351.51	0.00864
	3349.58	0.02847		3349.58	0.02297		3349.58	0.02621			3349.58	0.02948		3349.58	0.02749		3349.58	0.00869
	3347.65	0.02856		3347.65	0.02305		3347.65	0.02631			3347.65	0.02958		3347.65	0.02757		3347.65	0.00874
	3345.72	0.02862		3345.72	0.02312		3345.72	0.02638			3345.72	0.02965		3345.72	0.02765		3345.72	0.00876
	3343.79	0.02867		3343.79	0.02317		3343.79	0.02643			3343.79	0.02971		3343.79	0.02771		3343.79	0.00876
	3341.87	0.02869		3341.87	0.02317		3341.87	0.02645			3341.87	0.02974		3341.87	0.02773		3341.87	0.00875
	3339.94	0.02867		3339.94	0.02313		3339.94	0.02642			3339.94	0.02971		3339.94	0.0277		3339.94	0.00873
	3338.01	0.02854		3338.01	0.023		3338.01	0.02629			3338.01	0.02957		3338.01	0.02756		3338.01	0.00869
	3336.08	0.02841		3336.08	0.02288		3336.08	0.02618			3336.08	0.02943		3336.08	0.02743		3336.08	0.00866
	3334.15	0.02853		3334.15	0.02298		3334.15	0.0263			3334.15	0.02956		3334.15	0.02755		3334.15	0.00869
	3332.22	0.02881		3332.22	0.02321		3332.22	0.02657			3332.22	0.02985		3332.22	0.02783		3332.22	0.00877
	3330.3	0.02897		3330.3	0.02335		3330.3	0.02672			3330.3	0.03001		3330.3	0.02798		3330.3	0.00881
	3328.37	0.02895		3328.37	0.02334		3328.37	0.02668			3328.37	0.02999		3328.37	0.02796		3328.37	0.0088
	3326.44	0.02889		3326.44	0.0233		3326.44	0.0266			3326.44	0.02993		3326.44	0.02789		3326.44	0.00878
	3324.51	0.02892		3324.51	0.02333		3324.51	0.02662			3324.51	0.02996		3324.51	0.02792		3324.51	0.00879
	3322.58	0.02906		3322.58	0.02344		3322.58	0.02676			3322.58	0.03009		3322.58	0.02804		3322.58	0.00883
	3320.65	0.0292		3320.65	0.02354		3320.65	0.0269			3320.65	0.03023		3320.65	0.02817		3320.65	0.00887
	3318.73	0.02928		3318.73	0.0236		3318.73	0.02697			3318.73	0.0303		3318.73	0.02825		3318.73	0.00889
	3316.8	0.02928		3316.8	0.02361		3316.8	0.02695			3316.8	0.0303		3316.8	0.02826		3316.8	0.00889
	3314.87	0.02918		3314.87	0.02354		3314.87	0.02684			3314.87	0.03021		3314.87	0.02818		3314.87	0.00888
	3312.94	0.02903		3312.94	0.0234		3312.94	0.02669			3312.94	0.03005		3312.94	0.02804		3312.94	0.00884
	3311.01	0.0289		3311.01	0.02327		3311.01	0.02657			3311.01	0.02993		3311.01	0.02792		3311.01	0.0088
	3309.08	0.02883		3309.08	0.02324		3309.08	0.02654			3309.08	0.02989		3309.08	0.02787		3309.08	0.00878
	3307.15	0.02899		3307.15	0.02339		3307.15	0.02671			3307.15	0.03008		3307.15	0.02802		3307.15	0.00883
	3305.23	0.02931		3305.23	0.02365		3305.23	0.02701			3305.23	0.0304		3305.23	0.02831		3305.23	0.00892
	3303.3	0.02951		3303.3	0.02379		3303.3	0.02719			3303.3	0.03059		3303.3	0.0285		3303.3	0.00898
	3301.37	0.02956		3301.37	0.02382		3301.37	0.02723			3301.37	0.03062		3301.37	0.02855		3301.37	0.009
	3299.44	0.02954		3299.44	0.0238		3299.44	0.02721			3299.44	0.03057		3299.44	0.02852		3299.44	0.00899
	3297.51	0.0295		3297.51	0.02376		3297.51	0.02716			3297.51	0.03053		3297.51	0.02846		3297.51	0.00897
	3295.58	0.02949		3295.58	0.02373		3295.58	0.02714			3295.58	0.03053		3295.58	0.02845		3295.58	0.00897
	3293.66	0.02943		3293.66	0.02367		3293.66	0.02707			3293.66	0.03048		3293.66	0.0284		3293.66	0.00894
	3291.73	0.02933		3291.73	0.02361		3291.73	0.02699			3291.73	0.03039		3291.73	0.02834		3291.73	0.0089
	3289.8	0.0294		3289.8	0.02367		3289.8	0.02706			3289.8	0.03045		3289.8	0.02841		3289.8	0.00891
	3287.87	0.02961		3287.87	0.02383		3287.87	0.02725			3287.87	0.03065		3287.87	0.0286		3287.87	0.00896
	3285.94	0.02977		3285.94	0.02396		3285.94	0.02739			3285.94	0.03081		3285.94	0.02875		3285.94	0.00901
	3284.01	0.02982		3284.01	0.024		3284.01	0.02743			3284.01	0.03084		3284.01	0.02878		3284.01	0.00903
	3282.09	0.02982		3282.09	0.024		3282.09	0.02745			3282.09	0.03085		3282.09	0.02877		3282.09	0.00903
	3280.16	0.02981		3280.16	0.02399		3280.16	0.02746			3280.16	0.03086		3280.16	0.02878		3280.16	0.00904
	3278.23	0.02969		3278.23	0.02389		3278.23	0.02736			3278.23	0.03077		3278.23	0.02868		3278.23	0.00902
	3276.3	0.02946		3276.3	0.0237		3276.3	0.02715			3276.3	0.03055		3276.3	0.02845		3276.3	0.00895
	3274.37	0.02934		3274.37	0.02361		3274.37	0.02703			3274.37	0.03042		3274.37	0.02832		3274.37	0.00892
	3272.44	0.02952		3272.44	0.02376		3272.44	0.0272			3272.44	0.03061		3272.44	0.02851		3272.44	0.00897
	3270.52	0.02992		3270.52	0.02408		3270.52	0.02755			3270.52	0.03101		3270.52	0.02889		3270.52	0.00909
	3268.59	0.03022		3268.59	0.02431		3268.59	0.0278			3268.59	0.03129		3268.59	0.02917		3268.59	0.00917
	3266.66	0.03029		3266.66	0.02437		3266.66	0.02785			3266.66	0.03136		3266.66	0.02923		3266.66	0.00919
	3264.73	0.03027		3264.73	0.02436		3264.73	0.02784			3264.73	0.03134		3264.73	0.02922		3264.73	0.00919
	3262.8	0.03028		3262.8	0.02437		3262.8	0.02786			3262.8	0.03135		3262.8	0.02923		3262.8	0.00919
	3260.87	0.0303		3260.87	0.02438		3260.87	0.02789			3260.87	0.03137		3260.87	0.02924		3260.87	0.00918
	3258.95	0.03028		3258.95	0.02436		3258.95	0.02788			3258.95	0.03135		3258.95	0.02921		3258.95	0.00917
	3257.02	0.03021		3257.02	0.0243		3257.02	0.02782			3257.02	0.03128		3257.02	0.02916		3257.02	0.00914
	3255.09	0.03012		3255.09	0.02424		3255.09	0.02774			3255.09	0.03119		3255.09	0.02909		3255.09	0.00913
	3253.16	0.0302		3253.16	0.02431		3253.16	0.0278			3253.16	0.03127		3253.16	0.02915		3253.16	0.00916
	3251.23	0.03048		3251.23	0.02452		3251.23	0.02806			3251.23	0.03157		3251.23	0.02941		3251.23	0.00925
	3249.3	0.0307		3249.3	0.02467		3249.3	0.02824			3249.3	0.0318		3249.3	0.02961		3249.3	0.00931
	3247.38	0.03059		3247.38	0.02458		3247.38	0.02814			3247.38	0.03169		3247.38	0.02951		3247.38	0.00926
	3245.45	0.0303		3245.45	0.02437		3245.45	0.02789			3245.45	0.0314		3245.45	0.02926		3245.45	0.00916
	3243.52	0.03027		3243.52	0.02436		3243.52	0.02788			3243.52	0.03137		3243.52	0.02925		3243.52	0.00915
	3241.59	0.03054		3241.59	0.02457		3241.59	0.02813			3241.59	0.03163		3241.59	0.0295		3241.59	0.00925
	3239.66	0.03073		3239.66	0.02471		3239.66	0.0283			3239.66	0.03182		3239.66	0.02967		3239.66	0.00931
	3237.73	0.03075		3237.73	0.02473		3237.73	0.02833			3237.73	0.03185		3237.73	0.0297		3237.73	0.00932
	3235.81	0.03077		3235.81	0.02473		3235.81	0.02834			3235.81	0.03188		3235.81	0.02973		3235.81	0.00933
	3233.88	0.03081		3233.88	0.02474		3233.88	0.02836			3233.88	0.03193		3233.88	0.02975		3233.88	0.00934
	3231.95	0.03083		3231.95	0.02473		3231.95	0.02836			3231.95	0.03194		3231.95	0.02974		3231.95	0.00934
	3230.02	0.03081		3230.02	0.02471		3230.02	0.02835			3230.02	0.03192		3230.02	0.02972		3230.02	0.00932
	3228.09	0.03084		3228.09	0.02474		3228.09	0.02838			3228.09	0.03194		3228.09	0.02975		3228.09	0.00932
	3226.16	0.03096		3226.16	0.02485		3226.16	0.02849			3226.16	0.03207		3226.16	0.02988		3226.16	0.00936
	3224.24	0.0311		3224.24	0.02498		3224.24	0.02862			3224.24	0.03221		3224.24	0.03002		3224.24	0.00942
	3222.31	0.03105		3222.31	0.02496		3222.31	0.02859			3222.31	0.03216		3222.31	0.02998		3222.31	0.00941
	3220.38	0.03085		3220.38	0.0248		3220.38	0.02842			3220.38	0.03196		3220.38	0.0298		3220.38	0.00934
	3218.45	0.03079		3218.45	0.02473		3218.45	0.02837			3218.45	0.03191		3218.45	0.02976		3218.45	0.00932
	3216.52	0.03086		3216.52	0.02477		3216.52	0.02842			3216.52	0.03197		3216.52	0.02982		3216.52	0.00934
	3214.59	0.03084		3214.59	0.02475		3214.59	0.02838			3214.59	0.03195		3214.59	0.0298		3214.59	0.00934
	3212.66	0.03083		3212.66	0.02476		3212.66	0.02837			3212.66	0.03195		3212.66	0.0298		3212.66	0.00933
	3210.74	0.0309		3210.74	0.02482		3210.74	0.02843			3210.74	0.03205		3210.74	0.02987		3210.74	0.00934
	3208.81	0.03101		3208.81	0.0249		3208.81	0.02853			3208.81	0.03218		3208.81	0.02996		3208.81	0.00937
	3206.88	0.03123		3206.88	0.02506		3206.88	0.02872			3206.88	0.03239		3206.88	0.03016		3206.88	0.00943
	3204.95	0.03143		3204.95	0.02522		3204.95	0.0289			3204.95	0.03256		3204.95	0.03036		3204.95	0.00949
	3203.02	0.03148		3203.02	0.02526		3203.02	0.02894			3203.02	0.03259		3203.02	0.0304		3203.02	0.0095
	3201.09	0.03137		3201.09	0.02518		3201.09	0.02885			3201.09	0.03248		3201.09	0.03029		3201.09	0.00947
	3199.17	0.03112		3199.17	0.02498		3199.17	0.02862			3199.17	0.03222		3199.17	0.03005		3199.17	0.00939
	3197.24	0.03095		3197.24	0.02483		3197.24	0.02845			3197.24	0.03203		3197.24	0.02987		3197.24	0.00934
	3195.31	0.03108		3195.31	0.02495		3195.31	0.02856			3195.31	0.03218		3195.31	0.03		3195.31	0.00938
	3193.38	0.03133		3193.38	0.02518		3193.38	0.02879			3193.38	0.03247		3193.38	0.03026		3193.38	0.00947
	3191.45	0.03146		3191.45	0.0253		3191.45	0.02892			3191.45	0.0326		3191.45	0.03039		3191.45	0.00952
	3189.52	0.03148		3189.52	0.02531		3189.52	0.02893			3189.52	0.0326		3189.52	0.03038		3189.52	0.00951
	3187.6	0.0314		3187.6	0.02523		3187.6	0.02884			3187.6	0.0325		3187.6	0.03027		3187.6	0.00948
	3185.67	0.03123		3185.67	0.02509		3185.67	0.0287			3185.67	0.03234		3185.67	0.03012		3185.67	0.00943
	3183.74	0.03118		3183.74	0.02504		3183.74	0.02866			3183.74	0.0323		3183.74	0.03008		3183.74	0.00941
	3181.81	0.03123		3181.81	0.02507		3181.81	0.02871			3181.81	0.03236		3181.81	0.03013		3181.81	0.00942
	3179.88	0.0311		3179.88	0.02496		3179.88	0.0286			3179.88	0.03222		3179.88	0.03		3179.88	0.00938
	3177.95	0.03088		3177.95	0.02479		3177.95	0.02839			3177.95	0.03199		3177.95	0.02979		3177.95	0.00933
	3176.03	0.03095		3176.03	0.02484		3176.03	0.02842			3176.03	0.03206		3176.03	0.02987		3176.03	0.00936
	3174.1	0.03121		3174.1	0.02503		3174.1	0.02862			3174.1	0.0323		3174.1	0.0301		3174.1	0.00943
	3172.17	0.03132		3172.17	0.02511		3172.17	0.02871			3172.17	0.03239		3172.17	0.03018		3172.17	0.00944
	3170.24	0.0313		3170.24	0.02508		3170.24	0.02868			3170.24	0.03235		3170.24	0.03015		3170.24	0.00942
	3168.31	0.03125		3168.31	0.02504		3168.31	0.02863			3168.31	0.03231		3168.31	0.03012		3168.31	0.00941
	3166.38	0.03124		3166.38	0.02502		3166.38	0.02859			3166.38	0.03231		3166.38	0.03011		3166.38	0.0094
	3164.46	0.03125		3164.46	0.02502		3164.46	0.02856			3164.46	0.03232		3164.46	0.03011		3164.46	0.0094
	3162.53	0.03124		3162.53	0.025		3162.53	0.02854			3162.53	0.03231		3162.53	0.03008		3162.53	0.00939
	3160.6	0.03122		3160.6	0.02497		3160.6	0.02852			3160.6	0.03227		3160.6	0.03005		3160.6	0.00938
	3158.67	0.03119		3158.67	0.02495		3158.67	0.02848			3158.67	0.03223		3158.67	0.03002		3158.67	0.00938
	3156.74	0.03116		3156.74	0.02492		3156.74	0.02844			3156.74	0.03219		3156.74	0.02998		3156.74	0.00937
	3154.81	0.03113		3154.81	0.02489		3154.81	0.02839			3154.81	0.03213		3154.81	0.02993		3154.81	0.00936
	3152.89	0.03107		3152.89	0.02484		3152.89	0.02835			3152.89	0.03205		3152.89	0.02985		3152.89	0.00934
	3150.96	0.03102		3150.96	0.02478		3150.96	0.0283			3150.96	0.03199		3150.96	0.02979		3150.96	0.00932
	3149.03	0.03099		3149.03	0.02473		3149.03	0.02826			3149.03	0.03196		3149.03	0.02975		3149.03	0.00931
	3147.1	0.03098		3147.1	0.02469		3147.1	0.02823			3147.1	0.03193		3147.1	0.02973		3147.1	0.00931
	3145.17	0.03093		3145.17	0.02464		3145.17	0.02816			3145.17	0.03187		3145.17	0.02968		3145.17	0.00929
	3143.24	0.03087		3143.24	0.02459		3143.24	0.02805			3143.24	0.03178		3143.24	0.02961		3143.24	0.00926
	3141.32	0.03083		3141.32	0.02455		3141.32	0.02797			3141.32	0.03171		3141.32	0.02955		3141.32	0.00923
	3139.39	0.03083		3139.39	0.02453		3139.39	0.02794			3139.39	0.03169		3139.39	0.02952		3139.39	0.00923
	3137.46	0.0308		3137.46	0.02448		3137.46	0.0279			3137.46	0.03164		3137.46	0.02945		3137.46	0.00922
	3135.53	0.03062		3135.53	0.02432		3135.53	0.02772			3135.53	0.03142		3135.53	0.02925		3135.53	0.00917
	3133.6	0.03034		3133.6	0.02407		3133.6	0.02742			3133.6	0.03109		3133.6	0.02896		3133.6	0.00907
	3131.67	0.03027		3131.67	0.02397		3131.67	0.0273			3131.67	0.03099		3131.67	0.02886		3131.67	0.00904
	3129.74	0.0304		3129.74	0.02405		3129.74	0.02738			3129.74	0.0311		3129.74	0.02895		3129.74	0.00906
	3127.82	0.03038		3127.82	0.02402		3127.82	0.02735			3127.82	0.03105		3127.82	0.02889		3127.82	0.00903
	3125.89	0.03018		3125.89	0.02384		3125.89	0.02716			3125.89	0.03081		3125.89	0.02869		3125.89	0.00896
	3123.96	0.02996		3123.96	0.02365		3123.96	0.02694			3123.96	0.03058		3123.96	0.02848		3123.96	0.00889
	3122.03	0.02982		3122.03	0.0235		3122.03	0.02676			3122.03	0.03042		3122.03	0.02832		3122.03	0.00884
	3120.1	0.02978		3120.1	0.02343		3120.1	0.02668			3120.1	0.03035		3120.1	0.02824		3120.1	0.00881
	3118.17	0.02972		3118.17	0.02335		3118.17	0.0266			3118.17	0.03024		3118.17	0.02814		3118.17	0.00878
	3116.25	0.02966		3116.25	0.02326		3116.25	0.02649			3116.25	0.03013		3116.25	0.02804		3116.25	0.00873
	3114.32	0.02976		3114.32	0.02331		3114.32	0.02652			3114.32	0.03018		3114.32	0.02807		3114.32	0.00874
	3112.39	0.02996		3112.39	0.02346		3112.39	0.02664			3112.39	0.03034		3112.39	0.02821		3112.39	0.00879
	3110.46	0.03007		3110.46	0.02353		3110.46	0.02669			3110.46	0.03041		3110.46	0.02827		3110.46	0.00882
	3108.53	0.0301		3108.53	0.0235		3108.53	0.02667			3108.53	0.03039		3108.53	0.02826		3108.53	0.00881
	3106.6	0.03013		3106.6	0.02345		3106.6	0.02664			3106.6	0.03036		3106.6	0.02823		3106.6	0.0088
	3104.68	0.03007		3104.68	0.02335		3104.68	0.02653			3104.68	0.03024		3104.68	0.02812		3104.68	0.00877
	3102.75	0.02981		3102.75	0.02312		3102.75	0.02627			3102.75	0.02993		3102.75	0.02782		3102.75	0.00869
	3100.82	0.0296		3100.82	0.02292		3100.82	0.02603			3100.82	0.02966		3100.82	0.02756		3100.82	0.00861
	3098.89	0.02964		3098.89	0.02288		3098.89	0.02599			3098.89	0.02962		3098.89	0.02752		3098.89	0.00859
	3096.96	0.02971		3096.96	0.02287		3096.96	0.02597			3096.96	0.0296		3096.96	0.02752		3096.96	0.00859
	3095.03	0.02975		3095.03	0.02285		3095.03	0.02594			3095.03	0.02957		3095.03	0.02751		3095.03	0.00857
	3093.11	0.02997		3093.11	0.02297		3093.11	0.02606			3093.11	0.02973		3093.11	0.02766		3093.11	0.0086
	3091.18	0.03022		3091.18	0.02313		3091.18	0.02622			3091.18	0.02993		3091.18	0.02782		3091.18	0.00865
	3089.25	0.03029		3089.25	0.02314		3089.25	0.02624			3089.25	0.02995		3089.25	0.02782		3089.25	0.00866
	3087.32	0.03025		3087.32	0.02306		3087.32	0.02615			3087.32	0.02983		3087.32	0.02771		3087.32	0.00863
	3085.39	0.0302		3085.39	0.02297		3085.39	0.02603			3085.39	0.02971		3085.39	0.0276		3085.39	0.00859
	3083.46	0.0301		3083.46	0.02282		3083.46	0.02586			3083.46	0.02953		3083.46	0.02743		3083.46	0.00853
	3081.54	0.02988		3081.54	0.02259		3081.54	0.02561			3081.54	0.02924		3081.54	0.02718		3081.54	0.00844
	3079.61	0.02973		3079.61	0.02242		3079.61	0.02543			3079.61	0.02903		3079.61	0.02699		3079.61	0.00837
	3077.68	0.02985		3077.68	0.02244		3077.68	0.02547			3077.68	0.02905		3077.68	0.02702		3077.68	0.00838
	3075.75	0.03012		3075.75	0.02258		3075.75	0.02562			3075.75	0.02922		3075.75	0.02719		3075.75	0.00843
	3073.82	0.03032		3073.82	0.02267		3073.82	0.02573			3073.82	0.02933		3073.82	0.02729		3073.82	0.00845
	3071.89	0.03038		3071.89	0.02264		3071.89	0.02571			3071.89	0.02932		3071.89	0.02727		3071.89	0.00843
	3069.97	0.03031		3069.97	0.02252		3069.97	0.02559			3069.97	0.02916		3069.97	0.02714		3069.97	0.00839
	3068.04	0.03007		3068.04	0.02226		3068.04	0.02532			3068.04	0.02882		3068.04	0.02683		3068.04	0.00829
	3066.11	0.02979		3066.11	0.02199		3066.11	0.02502			3066.11	0.02845		3066.11	0.02649		3066.11	0.00818
	3064.18	0.02976		3064.18	0.02193		3064.18	0.02494			3064.18	0.02834		3064.18	0.0264		3064.18	0.00815
	3062.25	0.03001		3062.25	0.02205		3062.25	0.02509			3062.25	0.02851		3062.25	0.02657		3062.25	0.00821
	3060.32	0.03022		3060.32	0.02213		3060.32	0.0252			3060.32	0.02862		3060.32	0.02668		3060.32	0.00826
	3058.4	0.03018		3058.4	0.02202		3058.4	0.02511			3058.4	0.02849		3058.4	0.02657		3058.4	0.00822
	3056.47	0.03007		3056.47	0.02188		3056.47	0.02496			3056.47	0.02829		3056.47	0.0264		3056.47	0.00816
	3054.54	0.03017		3054.54	0.0219		3054.54	0.02499			3054.54	0.02831		3054.54	0.02641		3054.54	0.00817
	3052.61	0.03041		3052.61	0.02199		3052.61	0.02512			3052.61	0.02845		3052.61	0.02653		3052.61	0.00821
	3050.68	0.03045		3050.68	0.02193		3050.68	0.02508			3050.68	0.0284		3050.68	0.02649		3050.68	0.00819
	3048.75	0.03038		3048.75	0.0218		3048.75	0.02496			3048.75	0.02826		3048.75	0.02636		3048.75	0.00814
	3046.82	0.03047		3046.82	0.02179		3046.82	0.02499			3046.82	0.02826		3046.82	0.02637		3046.82	0.00812
	3044.9	0.03065		3044.9	0.02185		3044.9	0.02512			3044.9	0.02834		3044.9	0.02646		3044.9	0.00814
	3042.97	0.03075		3042.97	0.02186		3042.97	0.02518			3042.97	0.02834		3042.97	0.02648		3042.97	0.00816
	3041.04	0.03078		3041.04	0.02183		3041.04	0.02515			3041.04	0.02828		3041.04	0.02645		3041.04	0.00816
	3039.11	0.03078		3039.11	0.02177		3039.11	0.02509			3039.11	0.02819		3039.11	0.02638		3039.11	0.00814
	3037.18	0.0307		3037.18	0.02165		3037.18	0.02497			3037.18	0.02802		3037.18	0.02624		3037.18	0.0081
	3035.25	0.03048		3035.25	0.02142		3035.25	0.02476			3035.25	0.02774		3035.25	0.02598		3035.25	0.00802
	3033.33	0.03018		3033.33	0.02115		3033.33	0.0245			3033.33	0.0274		3033.33	0.02568		3033.33	0.00792
	3031.4	0.03003		3031.4	0.021		3031.4	0.02435			3031.4	0.0272		3031.4	0.02551		3031.4	0.00785
	3029.47	0.03026		3029.47	0.02109		3029.47	0.0245			3029.47	0.02733		3029.47	0.02564		3029.47	0.00788
	3027.54	0.03061		3027.54	0.02126		3027.54	0.02474			3027.54	0.02758		3027.54	0.02587		3027.54	0.00796
	3025.61	0.03077		3025.61	0.02128		3025.61	0.02483			3025.61	0.02766		3025.61	0.02594		3025.61	0.00799
	3023.68	0.03082		3023.68	0.02126		3023.68	0.02485			3023.68	0.02764		3023.68	0.02591		3023.68	0.008
	3021.76	0.03088		3021.76	0.02126		3021.76	0.0249			3021.76	0.02765		3021.76	0.0259		3021.76	0.00802
	3019.83	0.03091		3019.83	0.02122		3019.83	0.02492			3019.83	0.02762		3019.83	0.02588		3019.83	0.00802
	3017.9	0.03082		3017.9	0.0211		3017.9	0.02484			3017.9	0.02749		3017.9	0.02578		3017.9	0.00799
	3015.97	0.03064		3015.97	0.02093		3015.97	0.02467			3015.97	0.02726		3015.97	0.02561		3015.97	0.00793
	3014.04	0.03045		3014.04	0.02076		3014.04	0.02451			3014.04	0.02705		3014.04	0.02543		3014.04	0.00787
	3012.11	0.03035		3012.11	0.02064		3012.11	0.02444			3012.11	0.02692		3012.11	0.02532		3012.11	0.00785
	3010.19	0.03045		3010.19	0.02066		3010.19	0.02454			3010.19	0.02698		3010.19	0.02538		3010.19	0.00789
	3008.26	0.03067		3008.26	0.02078		3008.26	0.02473			3008.26	0.02713		3008.26	0.02554		3008.26	0.00795
	3006.33	0.03075		3006.33	0.02081		3006.33	0.02483			3006.33	0.02717		3006.33	0.0256		3006.33	0.00798
	3004.4	0.03069		3004.4	0.02074		3004.4	0.02479			3004.4	0.0271		3004.4	0.02553		3004.4	0.00798
	3002.47	0.03069		3002.47	0.0207		3002.47	0.02481			3002.47	0.02707		3002.47	0.02549		3002.47	0.00799
	3000.54	0.03076		3000.54	0.02071		3000.54	0.02491			3000.54	0.0271		3000.54	0.02551		3000.54	0.00802
	2998.62	0.03075		2998.62	0.02067		2998.62	0.02497			2998.62	0.02707		2998.62	0.02548		2998.62	0.00802
	2996.69	0.03063		2996.69	0.02057		2996.69	0.02493			2996.69	0.02696		2996.69	0.02538		2996.69	0.008
	2994.76	0.03046		2994.76	0.02044		2994.76	0.02485			2994.76	0.02681		2994.76	0.02525		2994.76	0.00797
	2992.83	0.03035		2992.83	0.02036		2992.83	0.02482			2992.83	0.02672		2992.83	0.02516		2992.83	0.00797
	2990.9	0.03028		2990.9	0.02033		2990.9	0.02484			2990.9	0.02669		2990.9	0.02511		2990.9	0.00799
	2988.97	0.03019		2988.97	0.02026		2988.97	0.02483			2988.97	0.02661		2988.97	0.02501		2988.97	0.00798
	2987.05	0.03008		2987.05	0.02019		2987.05	0.02482			2987.05	0.0265		2987.05	0.0249		2987.05	0.00798
	2985.12	0.03002		2985.12	0.02013		2985.12	0.02486			2985.12	0.02644		2985.12	0.02484		2985.12	0.00799
	2983.19	0.02994		2983.19	0.02007		2983.19	0.02487			2983.19	0.02638		2983.19	0.02477		2983.19	0.008
	2981.26	0.02978		2981.26	0.01996		2981.26	0.02483			2981.26	0.02626		2981.26	0.02465		2981.26	0.00798
	2979.33	0.02958		2979.33	0.01983		2979.33	0.02478			2979.33	0.0261		2979.33	0.02449		2979.33	0.00794
	2977.4	0.02939		2977.4	0.01971		2977.4	0.02471			2977.4	0.02593		2977.4	0.02434		2977.4	0.00791
	2975.48	0.02919		2975.48	0.0196		2975.48	0.02462			2975.48	0.02576		2975.48	0.02418		2975.48	0.00788
	2973.55	0.02896		2973.55	0.01948		2973.55	0.02452			2973.55	0.02558		2973.55	0.02402		2973.55	0.00786
	2971.62	0.02877		2971.62	0.01937		2971.62	0.02446			2971.62	0.02543		2971.62	0.02386		2971.62	0.00786
	2969.69	0.02856		2969.69	0.01925		2969.69	0.02439			2969.69	0.02528		2969.69	0.02371		2969.69	0.00784
	2967.76	0.02832		2967.76	0.01909		2967.76	0.02429			2967.76	0.02509		2967.76	0.02352		2967.76	0.00781
	2965.83	0.02808		2965.83	0.01896		2965.83	0.0242			2965.83	0.0249		2965.83	0.02334		2965.83	0.00778
	2963.91	0.02792		2963.91	0.01888		2963.91	0.02415			2963.91	0.02475		2963.91	0.0232		2963.91	0.00777
	2961.98	0.0278		2961.98	0.01882		2961.98	0.02413			2961.98	0.02465		2961.98	0.02311		2961.98	0.00776
	2960.05	0.02771		2960.05	0.01877		2960.05	0.02414			2960.05	0.02459		2960.05	0.02305		2960.05	0.00778
	2958.12	0.02766		2958.12	0.01875		2958.12	0.02419			2958.12	0.02457		2958.12	0.02301		2958.12	0.00782
	2956.19	0.02763		2956.19	0.01874		2956.19	0.02427			2956.19	0.02456		2956.19	0.02299		2956.19	0.00785
	2954.26	0.0276		2954.26	0.01876		2954.26	0.02436			2954.26	0.02455		2954.26	0.02299		2954.26	0.00788
	2952.33	0.0276		2952.33	0.01879		2952.33	0.02448			2952.33	0.02455		2952.33	0.023		2952.33	0.00793
	2950.41	0.02759		2950.41	0.0188		2950.41	0.0246			2950.41	0.02454		2950.41	0.02301		2950.41	0.00798
	2948.48	0.02757		2948.48	0.01879		2948.48	0.02466			2948.48	0.02451		2948.48	0.02298		2948.48	0.00799
	2946.55	0.02752		2946.55	0.01878		2946.55	0.02469			2946.55	0.02445		2946.55	0.02292		2946.55	0.00799
	2944.62	0.02745		2944.62	0.01874		2944.62	0.02471			2944.62	0.02439		2944.62	0.02286		2944.62	0.008
	2942.69	0.02734		2942.69	0.01868		2942.69	0.02471			2942.69	0.02429		2942.69	0.02277		2942.69	0.00801
	2940.76	0.02721		2940.76	0.0186		2940.76	0.0247			2940.76	0.02418		2940.76	0.02266		2940.76	0.00799
	2938.84	0.02704		2938.84	0.01849		2938.84	0.02465			2938.84	0.02405		2938.84	0.02253		2938.84	0.00798
	2936.91	0.02687		2936.91	0.01837		2936.91	0.02457			2936.91	0.0239		2936.91	0.02237		2936.91	0.00797
	2934.98	0.02671		2934.98	0.01826		2934.98	0.02448			2934.98	0.02374		2934.98	0.02222		2934.98	0.00796
	2933.05	0.02661		2933.05	0.01819		2933.05	0.02443			2933.05	0.0236		2933.05	0.0221		2933.05	0.00795
	2931.12	0.02654		2931.12	0.01815		2931.12	0.02443			2931.12	0.02352		2931.12	0.02204		2931.12	0.00795
	2929.19	0.0265		2929.19	0.01812		2929.19	0.02445			2929.19	0.02346		2929.19	0.022		2929.19	0.00794
	2927.27	0.02645		2927.27	0.0181		2927.27	0.02447			2927.27	0.0234		2927.27	0.02196		2927.27	0.00795
	2925.34	0.02642		2925.34	0.0181		2925.34	0.02451			2925.34	0.02338		2925.34	0.02193		2925.34	0.00798
	2923.41	0.02643		2923.41	0.01812		2923.41	0.02458			2923.41	0.02339		2923.41	0.02192		2923.41	0.00801
	2921.48	0.02648		2921.48	0.01814		2921.48	0.02467			2921.48	0.02342		2921.48	0.02195		2921.48	0.00804
	2919.55	0.02654		2919.55	0.01816		2919.55	0.02476			2919.55	0.02346		2919.55	0.02199		2919.55	0.00807
	2917.62	0.02659		2917.62	0.0182		2917.62	0.02487			2917.62	0.0235		2917.62	0.02202		2917.62	0.00811
	2915.7	0.02667		2915.7	0.01825		2915.7	0.02501			2915.7	0.02355		2915.7	0.02207		2915.7	0.00815
	2913.77	0.02675		2913.77	0.0183		2913.77	0.02514			2913.77	0.02359		2913.77	0.02213		2913.77	0.00818
	2911.84	0.02683		2911.84	0.01836		2911.84	0.02524			2911.84	0.02365		2911.84	0.02219		2911.84	0.00822
	2909.91	0.0269		2909.91	0.01841		2909.91	0.02533			2909.91	0.02371		2909.91	0.02224		2909.91	0.00826
	2907.98	0.02696		2907.98	0.01842		2907.98	0.02542			2907.98	0.02376		2907.98	0.02229		2907.98	0.00829
	2906.05	0.02701		2906.05	0.01842		2906.05	0.02551			2906.05	0.0238		2906.05	0.02233		2906.05	0.00831
	2904.13	0.02706		2904.13	0.01844		2904.13	0.0256			2904.13	0.02383		2904.13	0.02237		2904.13	0.00832
	2902.2	0.0271		2902.2	0.01846		2902.2	0.02568			2902.2	0.02386		2902.2	0.0224		2902.2	0.00834
	2900.27	0.02714		2900.27	0.01849		2900.27	0.02574			2900.27	0.0239		2900.27	0.02242		2900.27	0.00835
	2898.34	0.02717		2898.34	0.01851		2898.34	0.02578			2898.34	0.02395		2898.34	0.02244		2898.34	0.00837
	2896.41	0.02718		2896.41	0.01852		2896.41	0.02583			2896.41	0.024		2896.41	0.02247		2896.41	0.00839
	2894.48	0.02718		2894.48	0.01852		2894.48	0.02589			2894.48	0.02404		2894.48	0.0225		2894.48	0.0084
	2892.56	0.02718		2892.56	0.01851		2892.56	0.02595			2892.56	0.02407		2892.56	0.02254		2892.56	0.0084
	2890.63	0.02717		2890.63	0.01851		2890.63	0.026			2890.63	0.0241		2890.63	0.02257		2890.63	0.0084
	2888.7	0.02717		2888.7	0.01851		2888.7	0.02604			2888.7	0.02414		2888.7	0.0226		2888.7	0.0084
	2886.77	0.02714		2886.77	0.01851		2886.77	0.02604			2886.77	0.02417		2886.77	0.02261		2886.77	0.00839
	2884.84	0.02708		2884.84	0.01849		2884.84	0.02605			2884.84	0.02418		2884.84	0.02262		2884.84	0.00838
	2882.91	0.02701		2882.91	0.01845		2882.91	0.02604			2882.91	0.02418		2882.91	0.02262		2882.91	0.00838
	2880.99	0.02695		2880.99	0.01843		2880.99	0.02604			2880.99	0.02417		2880.99	0.02262		2880.99	0.00836
	2879.06	0.02687		2879.06	0.01841		2879.06	0.02603			2879.06	0.02417		2879.06	0.02261		2879.06	0.00835
	2877.13	0.02677		2877.13	0.01837		2877.13	0.02601			2877.13	0.02416		2877.13	0.0226		2877.13	0.00834
	2875.2	0.02667		2875.2	0.01834		2875.2	0.026			2875.2	0.02415		2875.2	0.0226		2875.2	0.00832
	2873.27	0.02659		2873.27	0.01833		2873.27	0.02599			2873.27	0.02415		2873.27	0.0226		2873.27	0.00831
	2871.34	0.02651		2871.34	0.01831		2871.34	0.02599			2871.34	0.02416		2871.34	0.0226		2871.34	0.00829
	2869.41	0.02644		2869.41	0.01829		2869.41	0.02597			2869.41	0.02419		2869.41	0.02262		2869.41	0.00826
	2867.49	0.02636		2867.49	0.01828		2867.49	0.02596			2867.49	0.02422		2867.49	0.02266		2867.49	0.00824
	2865.56	0.02627		2865.56	0.01826		2865.56	0.02596			2865.56	0.02424		2865.56	0.02271		2865.56	0.00823
	2863.63	0.02617		2863.63	0.01825		2863.63	0.02597			2863.63	0.02423		2863.63	0.02273		2863.63	0.00821
	2861.7	0.02606		2861.7	0.01825		2861.7	0.02598			2861.7	0.02423		2861.7	0.02275		2861.7	0.00819
	2859.77	0.02593		2859.77	0.01823		2859.77	0.02598			2859.77	0.02424		2859.77	0.02277		2859.77	0.00818
	2857.84	0.02583		2857.84	0.01822		2857.84	0.02597			2857.84	0.02426		2857.84	0.02282		2857.84	0.00815
	2855.92	0.02575		2855.92	0.0182		2855.92	0.02597			2855.92	0.02429		2855.92	0.02288		2855.92	0.00813
	2853.99	0.02569		2853.99	0.01821		2853.99	0.02599			2853.99	0.02431		2853.99	0.02295		2853.99	0.00812
	2852.06	0.02563		2852.06	0.01824		2852.06	0.02604			2852.06	0.02436		2852.06	0.02303		2852.06	0.00812
	2850.13	0.02556		2850.13	0.01828		2850.13	0.0261			2850.13	0.02443		2850.13	0.02313		2850.13	0.00812
	2848.2	0.02549		2848.2	0.01834		2848.2	0.02617			2848.2	0.02453		2848.2	0.02323		2848.2	0.00812
	2846.27	0.02542		2846.27	0.0184		2846.27	0.02626			2846.27	0.02463		2846.27	0.02335		2846.27	0.00812
	2844.35	0.02537		2844.35	0.01847		2844.35	0.02636			2844.35	0.02474		2844.35	0.02347		2844.35	0.00813
	2842.42	0.02531		2842.42	0.01853		2842.42	0.02643			2842.42	0.02482		2842.42	0.0236		2842.42	0.00815
	2840.49	0.02524		2840.49	0.01857		2840.49	0.02648			2840.49	0.02488		2840.49	0.0237		2840.49	0.00817
	2838.56	0.02514		2838.56	0.01859		2838.56	0.02653			2838.56	0.02491		2838.56	0.02378		2838.56	0.00818
	2836.63	0.02502		2836.63	0.0186		2836.63	0.02659			2836.63	0.02495		2836.63	0.02385		2836.63	0.00816
	2834.7	0.0249		2834.7	0.01862		2834.7	0.02662			2834.7	0.025		2834.7	0.02393		2834.7	0.00816
	2832.78	0.02477		2832.78	0.01865		2832.78	0.02665			2832.78	0.02504		2832.78	0.024		2832.78	0.00817
	2830.85	0.02464		2830.85	0.01866		2830.85	0.02666			2830.85	0.02508		2830.85	0.02408		2830.85	0.00818
	2828.92	0.0245		2828.92	0.01866		2828.92	0.02665			2828.92	0.0251		2828.92	0.02414		2828.92	0.00818
	2826.99	0.02436		2826.99	0.01867		2826.99	0.02665			2826.99	0.02511		2826.99	0.02419		2826.99	0.00818
	2825.06	0.02421		2825.06	0.01869		2825.06	0.02664			2825.06	0.0251		2825.06	0.02426		2825.06	0.00818
	2823.13	0.02406		2823.13	0.01869		2823.13	0.0266			2823.13	0.0251		2823.13	0.02433		2823.13	0.00817
	2821.21	0.02392		2821.21	0.01867		2821.21	0.02657			2821.21	0.02511		2821.21	0.02438		2821.21	0.00817
	2819.28	0.02378		2819.28	0.01866		2819.28	0.02654			2819.28	0.02512		2819.28	0.02441		2819.28	0.00818
	2817.35	0.02363		2817.35	0.01868		2817.35	0.02653			2817.35	0.02513		2817.35	0.02445		2817.35	0.00819
	2815.42	0.02347		2815.42	0.01869		2815.42	0.0265			2815.42	0.02513		2815.42	0.02449		2815.42	0.00821
	2813.49	0.02331		2813.49	0.01869		2813.49	0.02646			2813.49	0.02512		2813.49	0.02453		2813.49	0.00822
	2811.56	0.02318		2811.56	0.01867		2811.56	0.02643			2811.56	0.02511		2811.56	0.02457		2811.56	0.00823
	2809.64	0.02306		2809.64	0.01867		2809.64	0.0264			2809.64	0.0251		2809.64	0.0246		2809.64	0.00824
	2807.71	0.02294		2807.71	0.01867		2807.71	0.02637			2807.71	0.0251		2807.71	0.02464		2807.71	0.00827
	2805.78	0.0228		2805.78	0.01867		2805.78	0.02634			2805.78	0.0251		2805.78	0.02467		2805.78	0.0083
	2803.85	0.02266		2803.85	0.01867		2803.85	0.02631			2803.85	0.02507		2803.85	0.0247		2803.85	0.00832
	2801.92	0.02252		2801.92	0.01867		2801.92	0.02628			2801.92	0.02503		2801.92	0.02473		2801.92	0.00833
	2799.99	0.0224		2799.99	0.01868		2799.99	0.02622			2799.99	0.025		2799.99	0.02473		2799.99	0.00835
	2798.07	0.0223		2798.07	0.01869		2798.07	0.02616			2798.07	0.02497		2798.07	0.02473		2798.07	0.00839
	2796.14	0.0222		2796.14	0.01869		2796.14	0.0261			2796.14	0.02494		2796.14	0.02472		2796.14	0.00843
	2794.21	0.02208		2794.21	0.01866		2794.21	0.02603			2794.21	0.02491		2794.21	0.02471		2794.21	0.00846
	2792.28	0.02195		2792.28	0.01865		2792.28	0.02596			2792.28	0.02488		2792.28	0.0247		2792.28	0.00849
	2790.35	0.02184		2790.35	0.01865		2790.35	0.02589			2790.35	0.02485		2790.35	0.02468		2790.35	0.00853
	2788.42	0.02174		2788.42	0.01865		2788.42	0.02582			2788.42	0.0248		2788.42	0.02467		2788.42	0.00856
	2786.49	0.02163		2786.49	0.01865		2786.49	0.02576			2786.49	0.02474		2786.49	0.02464		2786.49	0.00859
	2784.57	0.02152		2784.57	0.01866		2784.57	0.0257			2784.57	0.02468		2784.57	0.02462		2784.57	0.00862
	2782.64	0.02143		2782.64	0.01867		2782.64	0.02562			2782.64	0.02463		2782.64	0.02458		2782.64	0.00863
	2780.71	0.02135		2780.71	0.01866		2780.71	0.02554			2780.71	0.02458		2780.71	0.02454		2780.71	0.00865
	2778.78	0.02125		2778.78	0.01864		2778.78	0.02548			2778.78	0.02453		2778.78	0.02449		2778.78	0.00869
	2776.85	0.02115		2776.85	0.01863		2776.85	0.02542			2776.85	0.02449		2776.85	0.02443		2776.85	0.00872
	2774.92	0.02105		2774.92	0.01863		2774.92	0.02535			2774.92	0.02444		2774.92	0.02437		2774.92	0.00874
	2773	0.02094		2773	0.01863		2773	0.02527			2773	0.02438		2773	0.02432		2773	0.00876
	2771.07	0.02084		2771.07	0.01864		2771.07	0.02519			2771.07	0.02433		2771.07	0.02426		2771.07	0.00879
	2769.14	0.02073		2769.14	0.01864		2769.14	0.02511			2769.14	0.02428		2769.14	0.0242		2769.14	0.00882
	2767.21	0.02062		2767.21	0.01864		2767.21	0.02505			2767.21	0.02423		2767.21	0.02414		2767.21	0.00884
	2765.28	0.02051		2765.28	0.01863		2765.28	0.02499			2765.28	0.02419		2765.28	0.02408		2765.28	0.00885
	2763.35	0.02042		2763.35	0.01862		2763.35	0.02492			2763.35	0.02416		2763.35	0.02402		2763.35	0.00886
	2761.43	0.02033		2761.43	0.01863		2761.43	0.02486			2761.43	0.02412		2761.43	0.02395		2761.43	0.00888
	2759.5	0.02023		2759.5	0.01864		2759.5	0.02478			2759.5	0.0241		2759.5	0.02388		2759.5	0.0089
	2757.57	0.02011		2757.57	0.01865		2757.57	0.0247			2757.57	0.02408		2757.57	0.02381		2757.57	0.00891
	2755.64	0.01999		2755.64	0.01865		2755.64	0.02463			2755.64	0.02404		2755.64	0.02376		2755.64	0.00892
	2753.71	0.01987		2753.71	0.01865		2753.71	0.02458			2753.71	0.02398		2753.71	0.0237		2753.71	0.00894
	2751.78	0.01975		2751.78	0.01865		2751.78	0.02452			2751.78	0.02393		2751.78	0.02362		2751.78	0.00897
	2749.86	0.01962		2749.86	0.01865		2749.86	0.02445			2749.86	0.02388		2749.86	0.02353		2749.86	0.00899
	2747.93	0.01949		2747.93	0.01864		2747.93	0.0244			2747.93	0.02385		2747.93	0.02347		2747.93	0.00902
	2746	0.01936		2746	0.01865		2746	0.02436			2746	0.02384		2746	0.0234		2746	0.00905
	2744.07	0.01923		2744.07	0.01866		2744.07	0.02432			2744.07	0.02383		2744.07	0.02333		2744.07	0.00905
	2742.14	0.01911		2742.14	0.01866		2742.14	0.02426			2742.14	0.02383		2742.14	0.02327		2742.14	0.00906
	2740.21	0.01897		2740.21	0.01864		2740.21	0.02419			2740.21	0.02382		2740.21	0.02321		2740.21	0.00907
	2738.29	0.01884		2738.29	0.01864		2738.29	0.02411			2738.29	0.02381		2738.29	0.02313		2738.29	0.00909
	2736.36	0.01872		2736.36	0.01865		2736.36	0.02405			2736.36	0.02379		2736.36	0.02305		2736.36	0.0091
	2734.43	0.01861		2734.43	0.01865		2734.43	0.024			2734.43	0.02377		2734.43	0.02299		2734.43	0.00912
	2732.5	0.01848		2732.5	0.01864		2732.5	0.02396			2732.5	0.02375		2732.5	0.02294		2732.5	0.00914
	2730.57	0.01834		2730.57	0.01863		2730.57	0.02391			2730.57	0.02374		2730.57	0.02288		2730.57	0.00917
	2728.64	0.01822		2728.64	0.01863		2728.64	0.02387			2728.64	0.02372		2728.64	0.02282		2728.64	0.00919
	2726.72	0.01812		2726.72	0.01863		2726.72	0.02382			2726.72	0.02369		2726.72	0.02277		2726.72	0.00921
	2724.79	0.01801		2724.79	0.01862		2724.79	0.02377			2724.79	0.02367		2724.79	0.02272		2724.79	0.00923
	2722.86	0.01788		2722.86	0.01862		2722.86	0.02371			2722.86	0.02366		2722.86	0.02268		2722.86	0.00925
	2720.93	0.01775		2720.93	0.01862		2720.93	0.02365			2720.93	0.02366		2720.93	0.02263		2720.93	0.00929
	2719	0.01764		2719	0.01863		2719	0.02359			2719	0.02365		2719	0.02257		2719	0.00931
	2717.07	0.01756		2717.07	0.01865		2717.07	0.02352			2717.07	0.02365		2717.07	0.02252		2717.07	0.00932
	2715.15	0.01749		2715.15	0.01865		2715.15	0.02346			2715.15	0.02364		2715.15	0.02246		2715.15	0.00934
	2713.22	0.01741		2713.22	0.01863		2713.22	0.02339			2713.22	0.02363		2713.22	0.02241		2713.22	0.00938
	2711.29	0.01734		2711.29	0.0186		2711.29	0.02332			2711.29	0.02362		2711.29	0.02234		2711.29	0.00942
	2709.36	0.01727		2709.36	0.01858		2709.36	0.02327			2709.36	0.02362		2709.36	0.02227		2709.36	0.00944
	2707.43	0.01721		2707.43	0.01856		2707.43	0.02322			2707.43	0.02362		2707.43	0.02221		2707.43	0.00945
	2705.5	0.01716		2705.5	0.01855		2705.5	0.02316			2705.5	0.02361		2705.5	0.02217		2705.5	0.00947
	2703.58	0.0171		2703.58	0.01854		2703.58	0.02307			2703.58	0.02361		2703.58	0.02212		2703.58	0.0095
	2701.65	0.01704		2701.65	0.01853		2701.65	0.02299			2701.65	0.02362		2701.65	0.02207		2701.65	0.00953
	2699.72	0.017		2699.72	0.01851		2699.72	0.02291			2699.72	0.02363		2699.72	0.02201		2699.72	0.00955
	2697.79	0.01698		2697.79	0.01848		2697.79	0.02285			2697.79	0.02364		2697.79	0.02195		2697.79	0.00958
	2695.86	0.01696		2695.86	0.01846		2695.86	0.02278			2695.86	0.02363		2695.86	0.0219		2695.86	0.0096
	2693.93	0.01695		2693.93	0.01844		2693.93	0.0227			2693.93	0.02364		2693.93	0.02188		2693.93	0.00964
	2692	0.01696		2692	0.01842		2692	0.02262			2692	0.02364		2692	0.02186		2692	0.00967
	2690.08	0.01696		2690.08	0.01839		2690.08	0.02254			2690.08	0.02363		2690.08	0.02182		2690.08	0.0097
	2688.15	0.01696		2688.15	0.01837		2688.15	0.02248			2688.15	0.02363		2688.15	0.02177		2688.15	0.00974
	2686.22	0.01696		2686.22	0.01834		2686.22	0.0224			2686.22	0.02364		2686.22	0.02173		2686.22	0.00977
	2684.29	0.01696		2684.29	0.01832		2684.29	0.02232			2684.29	0.02366		2684.29	0.02168		2684.29	0.0098
	2682.36	0.01698		2682.36	0.0183		2682.36	0.02225			2682.36	0.02367		2682.36	0.02163		2682.36	0.00981
	2680.43	0.01703		2680.43	0.01827		2680.43	0.02217			2680.43	0.02368		2680.43	0.02159		2680.43	0.00982
	2678.51	0.01708		2678.51	0.01825		2678.51	0.02208			2678.51	0.02367		2678.51	0.02156		2678.51	0.00984
	2676.58	0.01711		2676.58	0.01824		2676.58	0.02201			2676.58	0.02366		2676.58	0.02153		2676.58	0.00986
	2674.65	0.01715		2674.65	0.01823		2674.65	0.02194			2674.65	0.02366		2674.65	0.02149		2674.65	0.00988
	2672.72	0.0172		2672.72	0.0182		2672.72	0.02185			2672.72	0.02366		2672.72	0.02145		2672.72	0.00991
	2670.79	0.01725		2670.79	0.01816		2670.79	0.02175			2670.79	0.02366		2670.79	0.0214		2670.79	0.00993
	2668.86	0.01732		2668.86	0.01812		2668.86	0.02166			2668.86	0.02365		2668.86	0.02137		2668.86	0.00996
	2666.94	0.01738		2666.94	0.01809		2666.94	0.02156			2666.94	0.02362		2666.94	0.02133		2666.94	0.00998
	2665.01	0.01744		2665.01	0.01807		2665.01	0.02145			2665.01	0.02359		2665.01	0.02128		2665.01	0.00999
	2663.08	0.01749		2663.08	0.01803		2663.08	0.02131			2663.08	0.02354		2663.08	0.0212		2663.08	0.00999
	2661.15	0.01753		2661.15	0.01795		2661.15	0.02115			2661.15	0.02345		2661.15	0.02111		2661.15	0.00997
	2659.22	0.01755		2659.22	0.01785		2659.22	0.02095			2659.22	0.02334		2659.22	0.021		2659.22	0.00993
	2657.29	0.01755		2657.29	0.01774		2657.29	0.02074			2657.29	0.02321		2657.29	0.02086		2657.29	0.0099
	2655.37	0.01753		2655.37	0.01762		2655.37	0.02051			2655.37	0.02305		2655.37	0.0207		2655.37	0.00985
	2653.44	0.0175		2653.44	0.01748		2653.44	0.02025			2653.44	0.02287		2653.44	0.02054		2653.44	0.0098
	2651.51	0.01747		2651.51	0.01732		2651.51	0.02001			2651.51	0.02268		2651.51	0.02038		2651.51	0.00972
	2649.58	0.01744		2649.58	0.01717		2649.58	0.01977			2649.58	0.02248		2649.58	0.0202		2649.58	0.00963
	2647.65	0.01739		2647.65	0.01702		2647.65	0.01953			2647.65	0.02229		2647.65	0.02001		2647.65	0.00954
	2645.72	0.01735		2645.72	0.01688		2645.72	0.01927			2645.72	0.02209		2645.72	0.01982		2645.72	0.00946
	2643.8	0.0173		2643.8	0.01672		2643.8	0.019			2643.8	0.02188		2643.8	0.01964		2643.8	0.00939
	2641.87	0.01726		2641.87	0.01656		2641.87	0.01874			2641.87	0.02168		2641.87	0.01947		2641.87	0.00931
	2639.94	0.01723		2639.94	0.01639		2639.94	0.01849			2639.94	0.02147		2639.94	0.01929		2639.94	0.00922
	2638.01	0.01719		2638.01	0.01622		2638.01	0.01824			2638.01	0.02126		2638.01	0.0191		2638.01	0.00913
	2636.08	0.01714		2636.08	0.01607		2636.08	0.01798			2636.08	0.02105		2636.08	0.01892		2636.08	0.00904
	2634.15	0.01711		2634.15	0.01593		2634.15	0.01771			2634.15	0.02085		2634.15	0.01876		2634.15	0.00895
	2632.23	0.01709		2632.23	0.01578		2632.23	0.01746			2632.23	0.02066		2632.23	0.0186		2632.23	0.00885
	2630.3	0.01708		2630.3	0.01564		2630.3	0.01722			2630.3	0.02047		2630.3	0.01845		2630.3	0.00875
	2628.37	0.01704		2628.37	0.0155		2628.37	0.01698			2628.37	0.02028		2628.37	0.01829		2628.37	0.00865
	2626.44	0.01701		2626.44	0.01537		2626.44	0.01676			2626.44	0.02011		2626.44	0.01812		2626.44	0.00855
	2624.51	0.01697		2624.51	0.01523		2624.51	0.01654			2624.51	0.01993		2624.51	0.01795		2624.51	0.00845
	2622.58	0.01694		2622.58	0.0151		2622.58	0.01631			2622.58	0.01976		2622.58	0.01782		2622.58	0.00835
	2620.66	0.01693		2620.66	0.01498		2620.66	0.01606			2620.66	0.01957		2620.66	0.0177		2620.66	0.00825
	2618.73	0.01694		2618.73	0.01486		2618.73	0.01584			2618.73	0.01939		2618.73	0.01759		2618.73	0.00815
	2616.8	0.01693		2616.8	0.01475		2616.8	0.01564			2616.8	0.01923		2616.8	0.01748		2616.8	0.00806
	2614.87	0.01691		2614.87	0.01464		2614.87	0.01546			2614.87	0.01908		2614.87	0.01736		2614.87	0.00797
	2612.94	0.01688		2612.94	0.01453		2612.94	0.01529			2612.94	0.01894		2612.94	0.01724		2612.94	0.00788
	2611.01	0.01687		2611.01	0.01442		2611.01	0.01511			2611.01	0.01881		2611.01	0.01713		2611.01	0.00778
	2609.08	0.01686		2609.08	0.01432		2609.08	0.01492			2609.08	0.01867		2609.08	0.01703		2609.08	0.00768
	2607.16	0.01684		2607.16	0.01421		2607.16	0.01473			2607.16	0.01852		2607.16	0.01695		2607.16	0.00757
	2605.23	0.01682		2605.23	0.01411		2605.23	0.01458			2605.23	0.01838		2605.23	0.01687		2605.23	0.00747
	2603.3	0.01681		2603.3	0.01403		2603.3	0.01445			2603.3	0.01826		2603.3	0.01678		2603.3	0.00738
	2601.37	0.01679		2601.37	0.01395		2601.37	0.01431			2601.37	0.01817		2601.37	0.01671		2601.37	0.0073
	2599.44	0.01677		2599.44	0.01385		2599.44	0.01416			2599.44	0.01808		2599.44	0.01667		2599.44	0.00721
	2597.51	0.01676		2597.51	0.01376		2597.51	0.01401			2597.51	0.01798		2597.51	0.01662		2597.51	0.00713
	2595.59	0.01676		2595.59	0.01367		2595.59	0.01385			2595.59	0.01786		2595.59	0.01656		2595.59	0.00704
	2593.66	0.01674		2593.66	0.01359		2593.66	0.0137			2593.66	0.01773		2593.66	0.0165		2593.66	0.00695
	2591.73	0.01675		2591.73	0.01352		2591.73	0.01357			2591.73	0.01761		2591.73	0.01645		2591.73	0.00684
	2589.8	0.01675		2589.8	0.01345		2589.8	0.01346			2589.8	0.0175		2589.8	0.01641		2589.8	0.00674
	2587.87	0.01674		2587.87	0.01338		2587.87	0.01336			2587.87	0.01741		2587.87	0.01637		2587.87	0.00667
	2585.94	0.01671		2585.94	0.01331		2585.94	0.01327			2585.94	0.01732		2585.94	0.01633		2585.94	0.00661
	2584.02	0.0167		2584.02	0.01324		2584.02	0.01316			2584.02	0.01723		2584.02	0.0163		2584.02	0.00655
	2582.09	0.01669		2582.09	0.01315		2582.09	0.01306			2582.09	0.01715		2582.09	0.01627		2582.09	0.00649
	2580.16	0.01668		2580.16	0.01307		2580.16	0.01298			2580.16	0.01707		2580.16	0.01625		2580.16	0.00642
	2578.23	0.01666		2578.23	0.01299		2578.23	0.01292			2578.23	0.01698		2578.23	0.01623		2578.23	0.00634
	2576.3	0.01666		2576.3	0.01293		2576.3	0.01286			2576.3	0.01689		2576.3	0.01622		2576.3	0.00628
	2574.37	0.01666		2574.37	0.01286		2574.37	0.01279			2574.37	0.01681		2574.37	0.01621		2574.37	0.00621
	2572.45	0.01666		2572.45	0.01281		2572.45	0.01272			2572.45	0.01676		2572.45	0.01619		2572.45	0.00615
	2570.52	0.01665		2570.52	0.01277		2570.52	0.01267			2570.52	0.0167		2570.52	0.01617		2570.52	0.00609
	2568.59	0.01663		2568.59	0.01273		2568.59	0.01263			2568.59	0.01663		2568.59	0.01616		2568.59	0.00604
	2566.66	0.01661		2566.66	0.01268		2566.66	0.01258			2566.66	0.01655		2566.66	0.01615		2566.66	0.00599
	2564.73	0.01659		2564.73	0.01262		2564.73	0.01254			2564.73	0.01649		2564.73	0.01614		2564.73	0.00594
	2562.8	0.01658		2562.8	0.01255		2562.8	0.01249			2562.8	0.01643		2562.8	0.01613		2562.8	0.00589
	2560.88	0.01657		2560.88	0.01248		2560.88	0.01246			2560.88	0.01638		2560.88	0.01611		2560.88	0.00584
	2558.95	0.01655		2558.95	0.01243		2558.95	0.01242			2558.95	0.01631		2558.95	0.01609		2558.95	0.0058
	2557.02	0.01653		2557.02	0.01238		2557.02	0.01238			2557.02	0.01624		2557.02	0.01608		2557.02	0.00576
	2555.09	0.01652		2555.09	0.01233		2555.09	0.01237			2555.09	0.01618		2555.09	0.01608		2555.09	0.00572
	2553.16	0.01652		2553.16	0.01227		2553.16	0.01237			2553.16	0.01614		2553.16	0.01607		2553.16	0.00569
	2551.23	0.01651		2551.23	0.01222		2551.23	0.01234			2551.23	0.01608		2551.23	0.01606		2551.23	0.00566
	2549.31	0.0165		2549.31	0.01218		2549.31	0.01232			2549.31	0.01602		2549.31	0.01604		2549.31	0.00563
	2547.38	0.01648		2547.38	0.01215		2547.38	0.0123			2547.38	0.01596		2547.38	0.01602		2547.38	0.00559
	2545.45	0.01646		2545.45	0.01212		2545.45	0.01229			2545.45	0.01592		2545.45	0.016		2545.45	0.00556
	2543.52	0.01644		2543.52	0.01208		2543.52	0.01229			2543.52	0.01588		2543.52	0.01598		2543.52	0.00554
	2541.59	0.01642		2541.59	0.01205		2541.59	0.0123			2541.59	0.01584		2541.59	0.01595		2541.59	0.00551
	2539.66	0.0164		2539.66	0.01201		2539.66	0.01232			2539.66	0.01581		2539.66	0.01591		2539.66	0.00548
	2537.74	0.0164		2537.74	0.01198		2537.74	0.01233			2537.74	0.01578		2537.74	0.01588		2537.74	0.00546
	2535.81	0.01641		2535.81	0.01194		2535.81	0.01234			2535.81	0.01574		2535.81	0.01587		2535.81	0.00546
	2533.88	0.01643		2533.88	0.0119		2533.88	0.01234			2533.88	0.0157		2533.88	0.01585		2533.88	0.00545
	2531.95	0.01644		2531.95	0.01188		2531.95	0.01234			2531.95	0.01567		2531.95	0.01582		2531.95	0.00544
	2530.02	0.01644		2530.02	0.01187		2530.02	0.01237			2530.02	0.01565		2530.02	0.01578		2530.02	0.00543
	2528.09	0.01643		2528.09	0.01186		2528.09	0.01241			2528.09	0.01562		2528.09	0.01575		2528.09	0.00541
	2526.17	0.01642		2526.17	0.01185		2526.17	0.01241			2526.17	0.01558		2526.17	0.01572		2526.17	0.00539
	2524.24	0.01641		2524.24	0.01182		2524.24	0.01241			2524.24	0.01554		2524.24	0.0157		2524.24	0.00536
	2522.31	0.01642		2522.31	0.01181		2522.31	0.01242			2522.31	0.01552		2522.31	0.01567		2522.31	0.00533
	2520.38	0.01644		2520.38	0.0118		2520.38	0.01244			2520.38	0.01551		2520.38	0.01561		2520.38	0.00533
	2518.45	0.01647		2518.45	0.01179		2518.45	0.01246			2518.45	0.01548		2518.45	0.01555		2518.45	0.00533
	2516.52	0.01649		2516.52	0.01178		2516.52	0.01247			2516.52	0.01544		2516.52	0.01551		2516.52	0.00533
	2514.59	0.0165		2514.59	0.01177		2514.59	0.01248			2514.59	0.0154		2514.59	0.01548		2514.59	0.00531
	2512.67	0.01651		2512.67	0.01175		2512.67	0.01251			2512.67	0.01537		2512.67	0.01545		2512.67	0.0053
	2510.74	0.01651		2510.74	0.01174		2510.74	0.01255			2510.74	0.01536		2510.74	0.01542		2510.74	0.00528
	2508.81	0.01654		2508.81	0.01174		2508.81	0.01256			2508.81	0.01534		2508.81	0.01536		2508.81	0.00526
	2506.88	0.01658		2506.88	0.01174		2506.88	0.01257			2506.88	0.01531		2506.88	0.01531		2506.88	0.00526
	2504.95	0.01663		2504.95	0.01173		2504.95	0.01258			2504.95	0.01528		2504.95	0.01526		2504.95	0.00527
	2503.02	0.01667		2503.02	0.01172		2503.02	0.0126			2503.02	0.01525		2503.02	0.01521		2503.02	0.00527
	2501.1	0.01669		2501.1	0.01171		2501.1	0.01262			2501.1	0.01521		2501.1	0.01516		2501.1	0.00527
	2499.17	0.0167		2499.17	0.01169		2499.17	0.01263			2499.17	0.01518		2499.17	0.01512		2499.17	0.00526
	2497.24	0.01673		2497.24	0.01168		2497.24	0.01265			2497.24	0.01517		2497.24	0.01507		2497.24	0.00525
	2495.31	0.01678		2495.31	0.01168		2495.31	0.01267			2495.31	0.01515		2495.31	0.01504		2495.31	0.00524
	2493.38	0.01682		2493.38	0.01168		2493.38	0.01268			2493.38	0.01513		2493.38	0.015		2493.38	0.00524
	2491.45	0.01686		2491.45	0.01166		2491.45	0.01268			2491.45	0.0151		2491.45	0.01496		2491.45	0.00524
	2489.53	0.0169		2489.53	0.01164		2489.53	0.01269			2489.53	0.01507		2489.53	0.0149		2489.53	0.00522
	2487.6	0.01694		2487.6	0.01162		2487.6	0.01271			2487.6	0.01504		2487.6	0.01485		2487.6	0.00522
	2485.67	0.01699		2485.67	0.0116		2485.67	0.01273			2485.67	0.01502		2485.67	0.0148		2485.67	0.00523
	2483.74	0.01704		2483.74	0.01157		2483.74	0.01274			2483.74	0.01499		2483.74	0.01475		2483.74	0.00523
	2481.81	0.01709		2481.81	0.01156		2481.81	0.01275			2481.81	0.01497		2481.81	0.01471		2481.81	0.00523
	2479.88	0.01714		2479.88	0.01155		2479.88	0.01275			2479.88	0.01493		2479.88	0.01467		2479.88	0.00523
	2477.96	0.01718		2477.96	0.01153		2477.96	0.01276			2477.96	0.01491		2477.96	0.01463		2477.96	0.00522
	2476.03	0.01722		2476.03	0.01152		2476.03	0.01278			2476.03	0.0149		2476.03	0.01457		2476.03	0.00521
	2474.1	0.01728		2474.1	0.01151		2474.1	0.01281			2474.1	0.01489		2474.1	0.01451		2474.1	0.00521
	2472.17	0.01735		2472.17	0.01151		2472.17	0.01281			2472.17	0.01488		2472.17	0.01445		2472.17	0.00521
	2470.24	0.0174		2470.24	0.0115		2470.24	0.01283			2470.24	0.01485		2470.24	0.01441		2470.24	0.00521
	2468.31	0.01743		2468.31	0.01149		2468.31	0.01286			2468.31	0.01483		2468.31	0.01438		2468.31	0.00521
	2466.39	0.01747		2466.39	0.01148		2466.39	0.01289			2466.39	0.01482		2466.39	0.01436		2466.39	0.00521
	2464.46	0.01752		2464.46	0.01145		2464.46	0.0129			2464.46	0.0148		2464.46	0.01433		2464.46	0.00521
	2462.53	0.01758		2462.53	0.01144		2462.53	0.01291			2462.53	0.01478		2462.53	0.01428		2462.53	0.0052
	2460.6	0.01765		2460.6	0.01143		2460.6	0.01292			2460.6	0.01475		2460.6	0.01423		2460.6	0.00519
	2458.67	0.01771		2458.67	0.01141		2458.67	0.01294			2458.67	0.01473		2458.67	0.01418		2458.67	0.00518
	2456.74	0.01773		2456.74	0.01136		2456.74	0.01296			2456.74	0.01471		2456.74	0.01413		2456.74	0.00517
	2454.82	0.01774		2454.82	0.0113		2454.82	0.01296			2454.82	0.01466		2454.82	0.01406		2454.82	0.00516
	2452.89	0.01775		2452.89	0.01126		2452.89	0.01295			2452.89	0.01462		2452.89	0.01399		2452.89	0.00515
	2450.96	0.01777		2450.96	0.01124		2450.96	0.01294			2450.96	0.01457		2450.96	0.01392		2450.96	0.00514
	2449.03	0.01779		2449.03	0.0112		2449.03	0.01294			2449.03	0.01454		2449.03	0.01385		2449.03	0.00512
	2447.1	0.01783		2447.1	0.01115		2447.1	0.01293			2447.1	0.01452		2447.1	0.01379		2447.1	0.00512
	2445.17	0.01787		2445.17	0.01112		2445.17	0.01293			2445.17	0.0145		2445.17	0.01374		2445.17	0.00512
	2443.25	0.01792		2443.25	0.01111		2443.25	0.01294			2443.25	0.01448		2443.25	0.0137		2443.25	0.00511
	2441.32	0.01797		2441.32	0.01109		2441.32	0.01295			2441.32	0.01446		2441.32	0.01366		2441.32	0.00509
	2439.39	0.01803		2439.39	0.01109		2439.39	0.01296			2439.39	0.01444		2439.39	0.01362		2439.39	0.00509
	2437.46	0.01808		2437.46	0.01108		2437.46	0.01295			2437.46	0.01443		2437.46	0.01358		2437.46	0.00509
	2435.53	0.01814		2435.53	0.01106		2435.53	0.01295			2435.53	0.01443		2435.53	0.01356		2435.53	0.00508
	2433.6	0.01821		2433.6	0.01103		2433.6	0.01295			2433.6	0.01443		2433.6	0.01354		2433.6	0.00506
	2431.67	0.0183		2431.67	0.01102		2431.67	0.01297			2431.67	0.01443		2431.67	0.01352		2431.67	0.00507
	2429.75	0.01837		2429.75	0.01102		2429.75	0.013			2429.75	0.01443		2429.75	0.01352		2429.75	0.00509
	2427.82	0.01844		2427.82	0.01102		2427.82	0.01303			2427.82	0.01444		2427.82	0.01351		2427.82	0.0051
	2425.89	0.01852		2425.89	0.01102		2425.89	0.01304			2425.89	0.01445		2425.89	0.01349		2425.89	0.0051
	2423.96	0.0186		2423.96	0.01102		2423.96	0.01306			2423.96	0.01446		2423.96	0.01347		2423.96	0.00511
	2422.03	0.01869		2422.03	0.01102		2422.03	0.01308			2422.03	0.01447		2422.03	0.01346		2422.03	0.00513
	2420.1	0.01879		2420.1	0.01103		2420.1	0.01313			2420.1	0.01449		2420.1	0.01347		2420.1	0.00515
	2418.18	0.01888		2418.18	0.01105		2418.18	0.01319			2418.18	0.01453		2418.18	0.0135		2418.18	0.00515
	2416.25	0.01897		2416.25	0.01108		2416.25	0.01325			2416.25	0.01458		2416.25	0.01352		2416.25	0.00514
	2414.32	0.01907		2414.32	0.0111		2414.32	0.01328			2414.32	0.01462		2414.32	0.01354		2414.32	0.00516
	2412.39	0.01916		2412.39	0.01112		2412.39	0.01331			2412.39	0.01464		2412.39	0.01355		2412.39	0.00517
	2410.46	0.01926		2410.46	0.01112		2410.46	0.01334			2410.46	0.01465		2410.46	0.01353		2410.46	0.00519
	2408.53	0.01935		2408.53	0.01113		2408.53	0.0134			2408.53	0.01469		2408.53	0.01353		2408.53	0.0052
	2406.61	0.01943		2406.61	0.01114		2406.61	0.01347			2406.61	0.01473		2406.61	0.01356		2406.61	0.00522
	2404.68	0.01954		2404.68	0.01118		2404.68	0.01354			2404.68	0.01479		2404.68	0.01361		2404.68	0.00525
	2402.75	0.01968		2402.75	0.01122		2402.75	0.0136			2402.75	0.01485		2402.75	0.01366		2402.75	0.00529
	2400.82	0.01981		2400.82	0.01126		2400.82	0.01367			2400.82	0.01492		2400.82	0.0137		2400.82	0.00532
	2398.89	0.01992		2398.89	0.0113		2398.89	0.01375			2398.89	0.01497		2398.89	0.01375		2398.89	0.00534
	2396.96	0.02004		2396.96	0.01133		2396.96	0.01381			2396.96	0.01503		2396.96	0.01379		2396.96	0.00537
	2395.04	0.02016		2395.04	0.01136		2395.04	0.01388			2395.04	0.01509		2395.04	0.01383		2395.04	0.0054
	2393.11	0.02026		2393.11	0.01139		2393.11	0.01395			2393.11	0.01516		2393.11	0.01387		2393.11	0.00544
	2391.18	0.02033		2391.18	0.01141		2391.18	0.014			2391.18	0.0152		2391.18	0.0139		2391.18	0.00548
	2389.25	0.02035		2389.25	0.0114		2389.25	0.014			2389.25	0.01518		2389.25	0.01388		2389.25	0.00548
	2387.32	0.0202		2387.32	0.01131		2387.32	0.01387			2387.32	0.01504		2387.32	0.01375		2387.32	0.00543
	2385.39	0.01974		2385.39	0.01103		2385.39	0.01353			2385.39	0.01465		2385.39	0.01339		2385.39	0.00529
	2383.47	0.01878		2383.47	0.01046		2383.47	0.01286			2383.47	0.0139		2383.47	0.0127		2383.47	0.00503
	2381.54	0.01728		2381.54	0.00957		2381.54	0.01182			2381.54	0.01276		2381.54	0.01164		2381.54	0.00463
	2379.61	0.01536		2379.61	0.00845		2379.61	0.0105			2379.61	0.01133		2379.61	0.01033		2379.61	0.00411
	2377.68	0.01327		2377.68	0.00726		2377.68	0.00905			2377.68	0.00977		2377.68	0.00891		2377.68	0.00353
	2375.75	0.01123		2375.75	0.00612		2375.75	0.00765			2375.75	0.00824		2375.75	0.00752		2375.75	0.00298
	2373.82	0.00937		2373.82	0.00507		2373.82	0.0064			2373.82	0.00684		2373.82	0.00625		2373.82	0.00248
	2371.9	0.00776		2371.9	0.00418		2371.9	0.00533			2371.9	0.00565		2371.9	0.00516		2371.9	0.00206
	2369.97	0.00643		2369.97	0.00345		2369.97	0.00442			2369.97	0.00468		2369.97	0.00427		2369.97	0.0017
	2368.04	0.00537		2368.04	0.00288		2368.04	0.00367			2368.04	0.00392		2368.04	0.00358		2368.04	0.00142
	2366.11	0.00459		2366.11	0.00244		2366.11	0.00312			2366.11	0.00335		2366.11	0.00306		2366.11	0.00121
	2364.18	0.00406		2364.18	0.00215		2364.18	0.00276			2364.18	0.00295		2364.18	0.0027		2364.18	0.00107
	2362.25	0.00376		2362.25	0.00199		2362.25	0.00259			2362.25	0.00272		2362.25	0.00249		2362.25	0.00099
	2360.33	0.00366		2360.33	0.00193		2360.33	0.00255			2360.33	0.00265		2360.33	0.00242		2360.33	0.00096
	2358.4	0.00379		2358.4	0.00198		2358.4	0.00265			2358.4	0.00275		2358.4	0.0025		2358.4	0.00099
	2356.47	0.00423		2356.47	0.0022		2356.47	0.00293			2356.47	0.00304		2356.47	0.00278		2356.47	0.00109
	2354.54	0.00508		2354.54	0.00264		2354.54	0.00349			2354.54	0.00364		2354.54	0.00333		2354.54	0.0013
	2352.61	0.00649		2352.61	0.0034		2352.61	0.00448			2352.61	0.00466		2352.61	0.00427		2352.61	0.00169
	2350.68	0.00831		2350.68	0.0044		2350.68	0.0058			2350.68	0.006		2350.68	0.00551		2350.68	0.00221
	2348.75	0.00945		2348.75	0.00502		2348.75	0.00665			2348.75	0.00685		2348.75	0.00626		2348.75	0.00255
	2346.83	0.00886		2346.83	0.00469		2346.83	0.00626			2346.83	0.00642		2346.83	0.00585		2346.83	0.00241
	2344.9	0.00733		2344.9	0.00387		2344.9	0.00518			2344.9	0.00531		2344.9	0.00483		2344.9	0.00199
	2342.97	0.0063		2342.97	0.0033		2342.97	0.00446			2342.97	0.00456		2342.97	0.00416		2342.97	0.0017
	2341.04	0.00598		2341.04	0.00312		2341.04	0.00427			2341.04	0.00434		2341.04	0.00397		2341.04	0.00161
	2339.11	0.00599		2339.11	0.00313		2339.11	0.00431			2339.11	0.00437		2339.11	0.00399		2339.11	0.00162
	2337.18	0.00614		2337.18	0.00322		2337.18	0.00441			2337.18	0.00447		2337.18	0.00408		2337.18	0.00167
	2335.26	0.00633		2335.26	0.00333		2335.26	0.00453			2335.26	0.0046		2335.26	0.00419		2335.26	0.00173
	2333.33	0.00647		2333.33	0.00341		2333.33	0.00463			2333.33	0.0047		2333.33	0.00428		2333.33	0.00177
	2331.4	0.00661		2331.4	0.00348		2331.4	0.00473			2331.4	0.00479		2331.4	0.00439		2331.4	0.0018
	2329.47	0.00688		2329.47	0.00363		2329.47	0.00494			2329.47	0.005		2329.47	0.00459		2329.47	0.00188
	2327.54	0.00729		2327.54	0.00386		2327.54	0.00529			2327.54	0.00533		2327.54	0.0049		2327.54	0.002
	2325.61	0.00769		2325.61	0.00409		2325.61	0.00566			2325.61	0.00565		2325.61	0.00518		2325.61	0.00212
	2323.69	0.00798		2323.69	0.00427		2323.69	0.00595			2323.69	0.00589		2323.69	0.00539		2323.69	0.00221
	2321.76	0.00832		2321.76	0.00447		2321.76	0.00623			2321.76	0.00617		2321.76	0.00565		2321.76	0.00231
	2319.83	0.00889		2319.83	0.00479		2319.83	0.00667			2319.83	0.00663		2319.83	0.00606		2319.83	0.00248
	2317.9	0.00966		2317.9	0.00523		2317.9	0.00725			2317.9	0.00722		2317.9	0.00661		2317.9	0.00271
	2315.97	0.01039		2315.97	0.00565		2315.97	0.00784			2315.97	0.00778		2315.97	0.00714		2315.97	0.00292
	2314.04	0.01093		2314.04	0.00598		2314.04	0.00833			2314.04	0.00821		2314.04	0.00754		2314.04	0.00308
	2312.12	0.01137		2312.12	0.00625		2312.12	0.00874			2312.12	0.00857		2312.12	0.0079		2312.12	0.00321
	2310.19	0.01186		2310.19	0.00655		2310.19	0.00918			2310.19	0.00898		2310.19	0.00829		2310.19	0.00337
	2308.26	0.01243		2308.26	0.0069		2308.26	0.00966			2308.26	0.00945		2308.26	0.00873		2308.26	0.00353
	2306.33	0.01299		2306.33	0.00724		2306.33	0.01016			2306.33	0.00994		2306.33	0.00917		2306.33	0.0037
	2304.4	0.01347		2304.4	0.00755		2304.4	0.01063			2304.4	0.01036		2304.4	0.00956		2304.4	0.00385
	2302.47	0.01382		2302.47	0.00779		2302.47	0.011			2302.47	0.01068		2302.47	0.00988		2302.47	0.00396
	2300.55	0.01406		2300.55	0.00797		2300.55	0.01128			2300.55	0.01091		2300.55	0.01012		2300.55	0.00404
	2298.62	0.01423		2298.62	0.00811		2298.62	0.01151			2298.62	0.01108		2298.62	0.01031		2298.62	0.0041
	2296.69	0.01433		2296.69	0.00822		2296.69	0.01169			2296.69	0.01122		2296.69	0.01046		2296.69	0.00415
	2294.76	0.01439		2294.76	0.0083		2294.76	0.01182			2294.76	0.01133		2294.76	0.01057		2294.76	0.00418
	2292.83	0.01441		2292.83	0.00836		2292.83	0.01191			2292.83	0.01139		2292.83	0.01065		2292.83	0.00421
	2290.9	0.0144		2290.9	0.00841		2290.9	0.01199			2290.9	0.0114		2290.9	0.01071		2290.9	0.00422
	2288.98	0.01434		2288.98	0.00843		2288.98	0.01203			2288.98	0.01139		2288.98	0.01074		2288.98	0.00422
	2287.05	0.01423		2287.05	0.00842		2287.05	0.01203			2287.05	0.01137		2287.05	0.01075		2287.05	0.00421
	2285.12	0.01408		2285.12	0.00837		2285.12	0.01198			2285.12	0.01131		2285.12	0.01073		2285.12	0.00417
	2283.19	0.01385		2283.19	0.00829		2283.19	0.01184			2283.19	0.01119		2283.19	0.01063		2283.19	0.0041
	2281.26	0.01352		2281.26	0.00814		2281.26	0.01162			2281.26	0.01099		2281.26	0.01044		2281.26	0.00401
	2279.33	0.01316		2279.33	0.00797		2279.33	0.01136			2279.33	0.01075		2279.33	0.01022		2279.33	0.00391
	2277.41	0.01282		2277.41	0.0078		2277.41	0.01112			2277.41	0.01052		2277.41	0.01002		2277.41	0.00382
	2275.48	0.01252		2275.48	0.00765		2275.48	0.01092			2275.48	0.01032		2275.48	0.00986		2275.48	0.00374
	2273.55	0.01224		2273.55	0.00753		2273.55	0.01076			2273.55	0.01015		2273.55	0.00972		2273.55	0.00367
	2271.62	0.01199		2271.62	0.00743		2271.62	0.01063			2271.62	0.00999		2271.62	0.00959		2271.62	0.0036
	2269.69	0.01176		2269.69	0.00734		2269.69	0.01051			2269.69	0.00984		2269.69	0.00946		2269.69	0.00355
	2267.76	0.01154		2267.76	0.00725		2267.76	0.0104			2267.76	0.0097		2267.76	0.00935		2267.76	0.0035
	2265.84	0.01134		2265.84	0.00717		2265.84	0.01029			2265.84	0.00957		2265.84	0.00926		2265.84	0.00345
	2263.91	0.01117		2263.91	0.0071		2263.91	0.01022			2263.91	0.00947		2263.91	0.0092		2263.91	0.00341
	2261.98	0.01104		2261.98	0.00704		2261.98	0.01016			2261.98	0.00939		2261.98	0.00916		2261.98	0.00338
	2260.05	0.0109		2260.05	0.00698		2260.05	0.0101			2260.05	0.00931		2260.05	0.00911		2260.05	0.00335
	2258.12	0.01075		2258.12	0.00693		2258.12	0.01001			2258.12	0.00918		2258.12	0.00904		2258.12	0.00331
	2256.19	0.01059		2256.19	0.0069		2256.19	0.00993			2256.19	0.00907		2256.19	0.00895		2256.19	0.00327
	2254.26	0.01045		2254.26	0.00687		2254.26	0.00987			2254.26	0.00894		2254.26	0.00887		2254.26	0.00323
	2252.34	0.01032		2252.34	0.00684		2252.34	0.00982			2252.34	0.00881		2252.34	0.00883		2252.34	0.0032
	2250.41	0.01019		2250.41	0.0068		2250.41	0.00975			2250.41	0.00872		2250.41	0.0088		2250.41	0.00318
	2248.48	0.01005		2248.48	0.00674		2248.48	0.00968			2248.48	0.00863		2248.48	0.00876		2248.48	0.00315
	2246.55	0.00993		2246.55	0.00668		2246.55	0.00964			2246.55	0.00852		2246.55	0.00871		2246.55	0.00313
	2244.62	0.00981		2244.62	0.00662		2244.62	0.00959			2244.62	0.00843		2244.62	0.00864		2244.62	0.0031
	2242.69	0.00968		2242.69	0.00657		2242.69	0.00952			2242.69	0.00834		2242.69	0.00858		2242.69	0.00307
	2240.77	0.00953		2240.77	0.00652		2240.77	0.00943			2240.77	0.00819		2240.77	0.00852		2240.77	0.00303
	2238.84	0.00937		2238.84	0.00646		2238.84	0.00933			2238.84	0.00804		2238.84	0.00843		2238.84	0.003
	2236.91	0.00924		2236.91	0.0064		2236.91	0.00924			2236.91	0.00791		2236.91	0.00833		2236.91	0.00296
	2234.98	0.00912		2234.98	0.00634		2234.98	0.00914			2234.98	0.00779		2234.98	0.00824		2234.98	0.00292
	2233.05	0.00901		2233.05	0.00628		2233.05	0.00904			2233.05	0.00769		2233.05	0.00817		2233.05	0.00289
	2231.12	0.00888		2231.12	0.00622		2231.12	0.00894			2231.12	0.00756		2231.12	0.00811		2231.12	0.00286
	2229.2	0.00874		2229.2	0.00617		2229.2	0.00885			2229.2	0.00742		2229.2	0.00803		2229.2	0.00283
	2227.27	0.00864		2227.27	0.0061		2227.27	0.00877			2227.27	0.00729		2227.27	0.00795		2227.27	0.00278
	2225.34	0.00855		2225.34	0.00603		2225.34	0.0087			2225.34	0.00713		2225.34	0.0079		2225.34	0.00274
	2223.41	0.00843		2223.41	0.00598		2223.41	0.00863			2223.41	0.00699		2223.41	0.00783		2223.41	0.00271
	2221.48	0.00831		2221.48	0.00594		2221.48	0.00855			2221.48	0.00684		2221.48	0.00775		2221.48	0.00269
	2219.55	0.0082		2219.55	0.00588		2219.55	0.00849			2219.55	0.00669		2219.55	0.00768		2219.55	0.00266
	2217.63	0.00811		2217.63	0.00582		2217.63	0.00842			2217.63	0.00653		2217.63	0.00763		2217.63	0.00263
	2215.7	0.00804		2215.7	0.00577		2215.7	0.00835			2215.7	0.00639		2215.7	0.00759		2215.7	0.00259
	2213.77	0.00794		2213.77	0.00573		2213.77	0.00829			2213.77	0.00623		2213.77	0.00754		2213.77	0.00256
	2211.84	0.00784		2211.84	0.00569		2211.84	0.00823			2211.84	0.00604		2211.84	0.00747		2211.84	0.00255
	2209.91	0.00774		2209.91	0.00565		2209.91	0.00816			2209.91	0.00581		2209.91	0.0074		2209.91	0.00253
	2207.98	0.00767		2207.98	0.0056		2207.98	0.00808			2207.98	0.00558		2207.98	0.00734		2207.98	0.00249
	2206.06	0.00759		2206.06	0.00554		2206.06	0.00801			2206.06	0.00534		2206.06	0.00727		2206.06	0.00245
	2204.13	0.00752		2204.13	0.00549		2204.13	0.00795			2204.13	0.0051		2204.13	0.0072		2204.13	0.00242
	2202.2	0.00746		2202.2	0.00545		2202.2	0.00792			2202.2	0.00487		2202.2	0.00713		2202.2	0.0024
	2200.27	0.00737		2200.27	0.00541		2200.27	0.00788			2200.27	0.00462		2200.27	0.00708		2200.27	0.00237
	2198.34	0.00728		2198.34	0.00536		2198.34	0.00783			2198.34	0.00441		2198.34	0.00703		2198.34	0.00234
	2196.41	0.00719		2196.41	0.0053		2196.41	0.00779			2196.41	0.00423		2196.41	0.00696		2196.41	0.00231
	2194.49	0.0071		2194.49	0.00524		2194.49	0.00772			2194.49	0.00406		2194.49	0.00689		2194.49	0.00228
	2192.56	0.00703		2192.56	0.00519		2192.56	0.00764			2192.56	0.00392		2192.56	0.00682		2192.56	0.00226
	2190.63	0.00696		2190.63	0.00515		2190.63	0.00753			2190.63	0.00372		2190.63	0.00675		2190.63	0.00224
	2188.7	0.00688		2188.7	0.0051		2188.7	0.00743			2188.7	0.00353		2188.7	0.00667		2188.7	0.00221
	2186.77	0.00678		2186.77	0.00501		2186.77	0.00734			2186.77	0.00335		2186.77	0.00657		2186.77	0.00217
	2184.84	0.00667		2184.84	0.00492		2184.84	0.00726			2184.84	0.00315		2184.84	0.00648		2184.84	0.00213
	2182.92	0.00657		2182.92	0.00487		2182.92	0.00717			2182.92	0.00296		2182.92	0.0064		2182.92	0.00208
	2180.99	0.0065		2180.99	0.00485		2180.99	0.00709			2180.99	0.00277		2180.99	0.00634		2180.99	0.00205
	2179.06	0.00646		2179.06	0.00483		2179.06	0.00706			2179.06	0.00266		2179.06	0.00631		2179.06	0.00204
	2177.13	0.00642		2177.13	0.00479		2177.13	0.00704			2177.13	0.00265		2177.13	0.00627		2177.13	0.00203
	2175.2	0.00637		2175.2	0.00476		2175.2	0.00701			2175.2	0.00276		2175.2	0.00624		2175.2	0.00202
	2173.27	0.00634		2173.27	0.00473		2173.27	0.00698			2173.27	0.003		2173.27	0.00621		2173.27	0.002
	2171.34	0.00632		2171.34	0.00471		2171.34	0.00694			2171.34	0.00326		2171.34	0.00617		2171.34	0.00197
	2169.42	0.00626		2169.42	0.00467		2169.42	0.00688			2169.42	0.00345		2169.42	0.00609		2169.42	0.00194
	2167.49	0.00616		2167.49	0.00461		2167.49	0.00678			2167.49	0.00364		2167.49	0.00598		2167.49	0.00192
	2165.56	0.00603		2165.56	0.00451		2165.56	0.00662			2165.56	0.00391		2165.56	0.00585		2165.56	0.00188
	2163.63	0.00588		2163.63	0.00439		2163.63	0.00642			2163.63	0.00416		2163.63	0.0057		2163.63	0.00182
	2161.7	0.00571		2161.7	0.00426		2161.7	0.00624			2161.7	0.00442		2161.7	0.00555		2161.7	0.00176
	2159.77	0.00556		2159.77	0.00417		2159.77	0.00611			2159.77	0.00462		2159.77	0.00543		2159.77	0.00172
	2157.85	0.00553		2157.85	0.00417		2157.85	0.0061			2157.85	0.00486		2157.85	0.00543		2157.85	0.00171
	2155.92	0.00566		2155.92	0.00429		2155.92	0.00623			2155.92	0.0051		2155.92	0.00557		2155.92	0.00174
	2153.99	0.00587		2153.99	0.00446		2153.99	0.00645			2153.99	0.00532		2153.99	0.00579		2153.99	0.00178
	2152.06	0.00607		2152.06	0.00462		2152.06	0.00669			2152.06	0.00551		2152.06	0.00597		2152.06	0.00184
	2150.13	0.00623		2150.13	0.00475		2150.13	0.0069			2150.13	0.00575		2150.13	0.00612		2150.13	0.00189
	2148.2	0.00637		2148.2	0.00485		2148.2	0.00707			2148.2	0.00597		2148.2	0.00625		2148.2	0.00193
	2146.28	0.0065		2146.28	0.00494		2146.28	0.00722			2146.28	0.00616		2146.28	0.00639		2146.28	0.00197
	2144.35	0.00663		2144.35	0.00505		2144.35	0.00735			2144.35	0.00636		2144.35	0.00652		2144.35	0.00201
	2142.42	0.00677		2142.42	0.00515		2142.42	0.00749			2142.42	0.00656		2142.42	0.00666		2142.42	0.00206
	2140.49	0.0069		2140.49	0.00525		2140.49	0.00764			2140.49	0.00674		2140.49	0.00679		2140.49	0.0021
	2138.56	0.00702		2138.56	0.00534		2138.56	0.00778			2138.56	0.00692		2138.56	0.00689		2138.56	0.00213
	2136.63	0.00714		2136.63	0.00545		2136.63	0.00794			2136.63	0.00713		2136.63	0.00698		2136.63	0.00216
	2134.71	0.0073		2134.71	0.0056		2134.71	0.00812			2134.71	0.00731		2134.71	0.00712		2134.71	0.00221
	2132.78	0.00751		2132.78	0.00578		2132.78	0.00835			2132.78	0.00753		2132.78	0.00733		2132.78	0.00227
	2130.85	0.00773		2130.85	0.00596		2130.85	0.00857			2130.85	0.0077		2130.85	0.00756		2130.85	0.00234
	2128.92	0.00793		2128.92	0.00612		2128.92	0.00878			2128.92	0.00792		2128.92	0.00776		2128.92	0.0024
	2126.99	0.00808		2126.99	0.00623		2126.99	0.00896			2126.99	0.00811		2126.99	0.00791		2126.99	0.00245
	2125.06	0.00819		2125.06	0.00632		2125.06	0.00909			2125.06	0.00827		2125.06	0.00803		2125.06	0.00249
	2123.14	0.00827		2123.14	0.0064		2123.14	0.00919			2123.14	0.00843		2123.14	0.00812		2123.14	0.00252
	2121.21	0.00834		2121.21	0.00648		2121.21	0.00925			2121.21	0.00859		2121.21	0.0082		2121.21	0.00254
	2119.28	0.00842		2119.28	0.00653		2119.28	0.0093			2119.28	0.00871		2119.28	0.00826		2119.28	0.00255
	2117.35	0.00844		2117.35	0.00655		2117.35	0.00931			2117.35	0.00883		2117.35	0.00827		2117.35	0.00256
	2115.42	0.00841		2115.42	0.00654		2115.42	0.00929			2115.42	0.00888		2115.42	0.00826		2115.42	0.00255
	2113.49	0.00837		2113.49	0.00653		2113.49	0.00927			2113.49	0.00896		2113.49	0.00826		2113.49	0.00255
	2111.57	0.00835		2111.57	0.00652		2111.57	0.00925			2111.57	0.009		2111.57	0.00825		2111.57	0.00255
	2109.64	0.00832		2109.64	0.00651		2109.64	0.00921			2109.64	0.00895		2109.64	0.00823		2109.64	0.00254
	2107.71	0.00828		2107.71	0.00649		2107.71	0.00918			2107.71	0.00891		2107.71	0.00819		2107.71	0.00254
	2105.78	0.00824		2105.78	0.00647		2105.78	0.00914			2105.78	0.00886		2105.78	0.00814		2105.78	0.00252
	2103.85	0.00821		2103.85	0.00645		2103.85	0.00909			2103.85	0.00883		2103.85	0.0081		2103.85	0.00252
	2101.92	0.00818		2101.92	0.00641		2101.92	0.00905			2101.92	0.0088		2101.92	0.00806		2101.92	0.00252
	2100	0.00815		2100	0.00636		2100	0.00901			2100	0.00877		2100	0.00803		2100	0.00251
	2098.07	0.00811		2098.07	0.00632		2098.07	0.00897			2098.07	0.00874		2098.07	0.00799		2098.07	0.0025
	2096.14	0.00808		2096.14	0.0063		2096.14	0.00895			2096.14	0.00871		2096.14	0.00798		2096.14	0.0025
	2094.21	0.00807		2094.21	0.00631		2094.21	0.00895			2094.21	0.0087		2094.21	0.00799		2094.21	0.00251
	2092.28	0.00806		2092.28	0.00632		2092.28	0.00895			2092.28	0.00871		2092.28	0.00798		2092.28	0.00252
	2090.35	0.00804		2090.35	0.00631		2090.35	0.00894			2090.35	0.0087		2090.35	0.00795		2090.35	0.00251
	2088.42	0.00802		2088.42	0.00631		2088.42	0.00893			2088.42	0.0087		2088.42	0.00794		2088.42	0.00249
	2086.5	0.00803		2086.5	0.00632		2086.5	0.00893			2086.5	0.00869		2086.5	0.00796		2086.5	0.0025
	2084.57	0.00802		2084.57	0.00629		2084.57	0.0089			2084.57	0.00866		2084.57	0.00794		2084.57	0.00251
	2082.64	0.00798		2082.64	0.00625		2082.64	0.00882			2082.64	0.0086		2082.64	0.00788		2082.64	0.00251
	2080.71	0.00791		2080.71	0.00621		2080.71	0.00872			2080.71	0.00852		2080.71	0.0078		2080.71	0.00251
	2078.78	0.00782		2078.78	0.00614		2078.78	0.00861			2078.78	0.00843		2078.78	0.00771		2078.78	0.00249
	2076.85	0.00772		2076.85	0.00606		2076.85	0.00848			2076.85	0.00835		2076.85	0.00763		2076.85	0.00247
	2074.93	0.00763		2074.93	0.00599		2074.93	0.00838			2074.93	0.00825		2074.93	0.00753		2074.93	0.00245
	2073	0.00755		2073	0.00593		2073	0.00828			2073	0.00814		2073	0.00745		2073	0.00244
	2071.07	0.00748		2071.07	0.00588		2071.07	0.0082			2071.07	0.00805		2071.07	0.0074		2071.07	0.00244
	2069.14	0.00739		2069.14	0.00581		2069.14	0.0081			2069.14	0.00795		2069.14	0.00734		2069.14	0.00242
	2067.21	0.00726		2067.21	0.0057		2067.21	0.00794			2067.21	0.00782		2067.21	0.00721		2067.21	0.00236
	2065.28	0.00712		2065.28	0.00558		2065.28	0.00777			2065.28	0.00767		2065.28	0.00707		2065.28	0.0023
	2063.36	0.00708		2063.36	0.00554		2063.36	0.0077			2063.36	0.0076		2063.36	0.00702		2063.36	0.00229
	2061.43	0.00709		2061.43	0.00555		2061.43	0.00771			2061.43	0.00759		2061.43	0.00703		2061.43	0.00231
	2059.5	0.00708		2059.5	0.00553		2059.5	0.00769			2059.5	0.00756		2059.5	0.00701		2059.5	0.00231
	2057.57	0.00703		2057.57	0.00548		2057.57	0.00763			2057.57	0.00751		2057.57	0.00697		2057.57	0.0023
	2055.64	0.00696		2055.64	0.00542		2055.64	0.00755			2055.64	0.00744		2055.64	0.0069		2055.64	0.00229
	2053.71	0.00686		2053.71	0.00535		2053.71	0.00745			2053.71	0.00732		2053.71	0.00679		2053.71	0.00227
	2051.79	0.00672		2051.79	0.00524		2051.79	0.0073			2051.79	0.00716		2051.79	0.00665		2051.79	0.00224
	2049.86	0.00653		2049.86	0.00508		2049.86	0.00708			2049.86	0.00695		2049.86	0.00646		2049.86	0.00217
	2047.93	0.00634		2047.93	0.00492		2047.93	0.00687			2047.93	0.00673		2047.93	0.00626		2047.93	0.00211
	2046	0.00619		2046	0.00479		2046	0.0067			2046	0.00656		2046	0.00612		2046	0.00207
	2044.07	0.00604		2044.07	0.00465		2044.07	0.00653			2044.07	0.0064		2044.07	0.00598		2044.07	0.00204
	2042.14	0.00587		2042.14	0.00453		2042.14	0.00637			2042.14	0.00624		2042.14	0.00583		2042.14	0.002
	2040.22	0.00577		2040.22	0.00445		2040.22	0.00625			2040.22	0.00611		2040.22	0.00573		2040.22	0.00197
	2038.29	0.00571		2038.29	0.00442		2038.29	0.00618			2038.29	0.00604		2038.29	0.00569		2038.29	0.00196
	2036.36	0.00564		2036.36	0.00438		2036.36	0.00609			2036.36	0.00597		2036.36	0.00563		2036.36	0.00194
	2034.43	0.00556		2034.43	0.00431		2034.43	0.00599			2034.43	0.00587		2034.43	0.00556		2034.43	0.00192
	2032.5	0.0055		2032.5	0.00426		2032.5	0.0059			2032.5	0.0058		2032.5	0.00548		2032.5	0.00192
	2030.57	0.00545		2030.57	0.00422		2030.57	0.00585			2030.57	0.00575		2030.57	0.00541		2030.57	0.00191
	2028.65	0.00542		2028.65	0.0042		2028.65	0.00581			2028.65	0.0057		2028.65	0.00537		2028.65	0.00191
	2026.72	0.00541		2026.72	0.00422		2026.72	0.00578			2026.72	0.00569		2026.72	0.00538		2026.72	0.00191
	2024.79	0.00542		2024.79	0.00424		2024.79	0.0058			2024.79	0.0057		2024.79	0.00542		2024.79	0.00192
	2022.86	0.00543		2022.86	0.00425		2022.86	0.00582			2022.86	0.0057		2022.86	0.00545		2022.86	0.00193
	2020.93	0.0054		2020.93	0.00422		2020.93	0.00578			2020.93	0.00566		2020.93	0.00542		2020.93	0.00192
	2019	0.00529		2019	0.00413		2019	0.00565			2019	0.00556		2019	0.00532		2019	0.0019
	2017.08	0.0052		2017.08	0.00408		2017.08	0.00556			2017.08	0.00562		2017.08	0.00524		2017.08	0.0019
	2015.15	0.00527		2015.15	0.00417		2015.15	0.00564			2015.15	0.0059		2015.15	0.00534		2015.15	0.00195
	2013.22	0.00541		2013.22	0.0043		2013.22	0.00581			2013.22	0.00579		2013.22	0.00551		2013.22	0.00202
	2011.29	0.00548		2011.29	0.00436		2011.29	0.00588			2011.29	0.00572		2011.29	0.0056		2011.29	0.00205
	2009.36	0.00548		2009.36	0.00437		2009.36	0.00585			2009.36	0.00595		2009.36	0.00561		2009.36	0.00205
	2007.43	0.00547		2007.43	0.00439		2007.43	0.00583			2007.43	0.00601		2007.43	0.00561		2007.43	0.00206
	2005.51	0.00552		2005.51	0.00444		2005.51	0.0059			2005.51	0.006		2005.51	0.00568		2005.51	0.00211
	2003.58	0.00562		2003.58	0.00454		2003.58	0.00603			2003.58	0.00594		2003.58	0.0058		2003.58	0.00217
	2001.65	0.00571		2001.65	0.00464		2001.65	0.00611			2001.65	0.00589		2001.65	0.00594		2001.65	0.00223
	1999.72	0.00576		1999.72	0.00471		1999.72	0.00614			1999.72	0.00564		1999.72	0.00602		1999.72	0.00226
	1997.79	0.00577		1997.79	0.00475		1997.79	0.00617			1997.79	0.0055		1997.79	0.00606		1997.79	0.00228
	1995.86	0.00571		1995.86	0.00473		1995.86	0.00616			1995.86	0.0053		1995.86	0.00602		1995.86	0.00229
	1993.93	0.0055		1993.93	0.00458		1993.93	0.00595			1993.93	0.00512		1993.93	0.00582		1993.93	0.00222
	1992.01	0.00529		1992.01	0.00442		1992.01	0.00568			1992.01	0.00494		1992.01	0.00561		1992.01	0.00214
	1990.08	0.00526		1990.08	0.00444		1990.08	0.00566			1990.08	0.00467		1990.08	0.00563		1990.08	0.00215
	1988.15	0.00535		1988.15	0.00456		1988.15	0.00582			1988.15	0.00447		1988.15	0.00578		1988.15	0.00221
	1986.22	0.00542		1986.22	0.00465		1986.22	0.00593			1986.22	0.00436		1986.22	0.00588		1986.22	0.00227
	1984.29	0.00544		1984.29	0.00468		1984.29	0.00593			1984.29	0.00415		1984.29	0.00591		1984.29	0.00229
	1982.36	0.00536		1982.36	0.00464		1982.36	0.00583			1982.36	0.00429		1982.36	0.00586		1982.36	0.00229
	1980.44	0.0052		1980.44	0.00456		1980.44	0.00566			1980.44	0.00435		1980.44	0.00575		1980.44	0.00225
	1978.51	0.00503		1978.51	0.00444		1978.51	0.00548			1978.51	0.00454		1978.51	0.00562		1978.51	0.00219
	1976.58	0.00493		1976.58	0.00437		1976.58	0.00538			1976.58	0.00466		1976.58	0.00553		1976.58	0.00215
	1974.65	0.00491		1974.65	0.00438		1974.65	0.00535			1974.65	0.00478		1974.65	0.00553		1974.65	0.00218
	1972.72	0.00493		1972.72	0.00444		1972.72	0.00536			1972.72	0.00491		1972.72	0.00558		1972.72	0.00223
	1970.79	0.00491		1970.79	0.00445		1970.79	0.00534			1970.79	0.00511		1970.79	0.00558		1970.79	0.00225
	1968.87	0.00477		1968.87	0.00436		1968.87	0.00521			1968.87	0.00533		1968.87	0.00548		1968.87	0.00221
	1966.94	0.00467		1966.94	0.0043		1966.94	0.00511			1966.94	0.00549		1966.94	0.00543		1966.94	0.00218
	1965.01	0.00478		1965.01	0.00442		1965.01	0.00524			1965.01	0.00571		1965.01	0.00563		1965.01	0.00226
	1963.08	0.00495		1963.08	0.0046		1963.08	0.00543			1963.08	0.00597		1963.08	0.00587		1963.08	0.00235
	1961.15	0.005		1961.15	0.00466		1961.15	0.00548			1961.15	0.00612		1961.15	0.00595		1961.15	0.00239
	1959.22	0.00501		1959.22	0.00468		1959.22	0.00547			1959.22	0.00617		1959.22	0.00596		1959.22	0.00239
	1957.3	0.00512		1957.3	0.00478		1957.3	0.00556			1957.3	0.00627		1957.3	0.00609		1957.3	0.00244
	1955.37	0.00529		1955.37	0.00494		1955.37	0.00575			1955.37	0.00641		1955.37	0.00632		1955.37	0.00253
	1953.44	0.00547		1953.44	0.00509		1953.44	0.00593			1953.44	0.00665		1953.44	0.00655		1953.44	0.00263
	1951.51	0.00559		1951.51	0.00518		1951.51	0.00606			1951.51	0.00694		1951.51	0.00673		1951.51	0.00269
	1949.58	0.00566		1949.58	0.00521		1949.58	0.00611			1949.58	0.00705		1949.58	0.00681		1949.58	0.00272
	1947.65	0.00562		1947.65	0.00517		1947.65	0.00608			1947.65	0.00705		1947.65	0.00678		1947.65	0.00271
	1945.73	0.00546		1945.73	0.00502		1945.73	0.00593			1945.73	0.00688		1945.73	0.0066		1945.73	0.00265
	1943.8	0.00523		1943.8	0.00481		1943.8	0.00568			1943.8	0.00661		1943.8	0.00633		1943.8	0.00256
	1941.87	0.00525		1941.87	0.00482		1941.87	0.00567			1941.87	0.00662		1941.87	0.00637		1941.87	0.00257
	1939.94	0.00565		1939.94	0.00516		1939.94	0.00606			1939.94	0.00709		1939.94	0.00686		1939.94	0.00276
	1938.01	0.00608		1938.01	0.0055		1938.01	0.00649			1938.01	0.0076		1938.01	0.00735		1938.01	0.00297
	1936.08	0.00629		1936.08	0.00563		1936.08	0.00667			1936.08	0.00783		1936.08	0.00755		1936.08	0.00306
	1934.16	0.00637		1934.16	0.00567		1934.16	0.00673			1934.16	0.00793		1934.16	0.00763		1934.16	0.00309
	1932.23	0.00646		1932.23	0.00573		1932.23	0.00676			1932.23	0.00802		1932.23	0.00773		1932.23	0.00311
	1930.3	0.00659		1930.3	0.00581		1930.3	0.00683			1930.3	0.00815		1930.3	0.00787		1930.3	0.00315
	1928.37	0.00672		1928.37	0.00588		1928.37	0.00692			1928.37	0.00824		1928.37	0.00799		1928.37	0.00318
	1926.44	0.00673		1926.44	0.00583		1926.44	0.00687			1926.44	0.00818		1926.44	0.00794		1926.44	0.00315
	1924.51	0.0065		1924.51	0.00556		1924.51	0.00656			1924.51	0.00784		1924.51	0.00761		1924.51	0.00301
	1922.59	0.00632		1922.59	0.00533		1922.59	0.00628			1922.59	0.00758		1922.59	0.00734		1922.59	0.00289
	1920.66	0.00638		1920.66	0.0053		1920.66	0.00626			1920.66	0.00758		1920.66	0.00735		1920.66	0.00288
	1918.73	0.00643		1918.73	0.00528		1918.73	0.00625			1918.73	0.00757		1918.73	0.00734		1918.73	0.00286
	1916.8	0.00666		1916.8	0.00541		1916.8	0.0064			1916.8	0.00776		1916.8	0.00753		1916.8	0.00292
	1914.87	0.00721		1914.87	0.00581		1914.87	0.00686			1914.87	0.00831		1914.87	0.00807		1914.87	0.00313
	1912.94	0.00755		1912.94	0.00604		1912.94	0.00712			1912.94	0.00862		1912.94	0.00837		1912.94	0.00324
	1911.01	0.00748		1911.01	0.00592		1911.01	0.00697			1911.01	0.00844		1911.01	0.00819		1911.01	0.00317
	1909.09	0.00743		1909.09	0.00579		1909.09	0.00683			1909.09	0.00827		1909.09	0.00802		1909.09	0.0031
	1907.16	0.00772		1907.16	0.00593		1907.16	0.00701			1907.16	0.00844		1907.16	0.00823		1907.16	0.00315
	1905.23	0.00815		1905.23	0.0062		1905.23	0.0073			1905.23	0.00878		1905.23	0.00859		1905.23	0.00327
	1903.3	0.00845		1903.3	0.00637		1903.3	0.00747			1903.3	0.00899		1903.3	0.00881		1903.3	0.00335
	1901.37	0.00865		1901.37	0.00645		1901.37	0.00755			1901.37	0.00909		1901.37	0.00892		1901.37	0.00339
	1899.44	0.00882		1899.44	0.00649		1899.44	0.00759			1899.44	0.00913		1899.44	0.00895		1899.44	0.00339
	1897.52	0.0088		1897.52	0.0064		1897.52	0.00748			1897.52	0.00897		1897.52	0.00879		1897.52	0.00332
	1895.59	0.00872		1895.59	0.00627		1895.59	0.00731			1895.59	0.00874		1895.59	0.00855		1895.59	0.00321
	1893.66	0.00882		1893.66	0.00626		1893.66	0.00728			1893.66	0.0087		1893.66	0.00851		1893.66	0.00318
	1891.73	0.00883		1891.73	0.0062		1891.73	0.00718			1891.73	0.00857		1891.73	0.00841		1891.73	0.00314
	1889.8	0.00868		1889.8	0.00603		1889.8	0.00696			1889.8	0.00827		1889.8	0.00815		1889.8	0.00303
	1887.87	0.00899		1887.87	0.00617		1887.87	0.00711			1887.87	0.0084		1887.87	0.0083		1887.87	0.00307
	1885.95	0.00963		1885.95	0.00654		1885.95	0.00754			1885.95	0.00889		1885.95	0.00877		1885.95	0.00324
	1884.02	0.01008		1884.02	0.00678		1884.02	0.0078			1884.02	0.00921		1884.02	0.00904		1884.02	0.00335
	1882.09	0.01038		1882.09	0.0069		1882.09	0.00794			1882.09	0.00936		1882.09	0.00917		1882.09	0.00341
	1880.16	0.01063		1880.16	0.00699		1880.16	0.00803			1880.16	0.00943		1880.16	0.00925		1880.16	0.00343
	1878.23	0.01083		1878.23	0.00705		1878.23	0.0081			1878.23	0.00946		1878.23	0.0093		1878.23	0.00343
	1876.3	0.01103		1876.3	0.0071		1876.3	0.00817			1876.3	0.0095		1876.3	0.00933		1876.3	0.00343
	1874.38	0.01114		1874.38	0.00709		1874.38	0.00816			1874.38	0.00945		1874.38	0.00927		1874.38	0.0034
	1872.45	0.0107		1872.45	0.00673		1872.45	0.00774			1872.45	0.00894		1872.45	0.00877		1872.45	0.00323
	1870.52	0.00942		1870.52	0.00586		1870.52	0.00675			1870.52	0.00777		1870.52	0.00764		1870.52	0.00281
	1868.59	0.00841		1868.59	0.00518		1868.59	0.006			1868.59	0.00684		1868.59	0.00676		1868.59	0.00248
	1866.66	0.00903		1866.66	0.00552		1866.66	0.0064			1866.66	0.00727		1866.66	0.00717		1866.66	0.00262
	1864.73	0.01061		1864.73	0.00644		1864.73	0.00746			1864.73	0.00848		1864.73	0.00832		1864.73	0.00303
	1862.81	0.01166		1862.81	0.00702		1862.81	0.00812			1862.81	0.00924		1862.81	0.00904		1862.81	0.0033
	1860.88	0.01197		1860.88	0.00714		1860.88	0.00828			1860.88	0.00941		1860.88	0.00919		1860.88	0.00336
	1858.95	0.01211		1858.95	0.00716		1858.95	0.00835			1858.95	0.00942		1858.95	0.0092		1858.95	0.00336
	1857.02	0.01232		1857.02	0.00724		1857.02	0.00847			1857.02	0.0095		1857.02	0.00928		1857.02	0.0034
	1855.09	0.01254		1855.09	0.00735		1855.09	0.00859			1855.09	0.00959		1855.09	0.00939		1855.09	0.00344
	1853.16	0.01265		1853.16	0.00739		1853.16	0.00866			1853.16	0.00961		1853.16	0.00944		1853.16	0.00345
	1851.24	0.01255		1851.24	0.00728		1851.24	0.00859			1851.24	0.00947		1851.24	0.0093		1851.24	0.00339
	1849.31	0.01199		1849.31	0.00691		1849.31	0.00824			1849.31	0.00903		1849.31	0.00883		1849.31	0.00322
	1847.38	0.01087		1847.38	0.00625		1847.38	0.0075			1847.38	0.00818		1847.38	0.00797		1847.38	0.00291
	1845.45	0.00954		1845.45	0.00547		1845.45	0.0066			1845.45	0.00717		1845.45	0.00698		1845.45	0.00256
	1843.52	0.00931		1843.52	0.00531		1843.52	0.00643			1843.52	0.00698		1843.52	0.00679		1843.52	0.0025
	1841.59	0.0107		1841.59	0.00607		1841.59	0.0074			1841.59	0.00799		1841.59	0.00778		1841.59	0.00287
	1839.67	0.01203		1839.67	0.00683		1839.67	0.00836			1839.67	0.00899		1839.67	0.00874		1839.67	0.00322
	1837.74	0.01232		1837.74	0.00699		1837.74	0.0086			1837.74	0.00921		1837.74	0.00894		1837.74	0.00328
	1835.81	0.01235		1835.81	0.007		1835.81	0.00868			1835.81	0.00924		1835.81	0.00896		1835.81	0.00327
	1833.88	0.01228		1833.88	0.00692		1833.88	0.00866			1833.88	0.00917		1833.88	0.00888		1833.88	0.00325
	1831.95	0.01121		1831.95	0.00629		1831.95	0.00794			1831.95	0.00837		1831.95	0.0081		1831.95	0.00297
	1830.02	0.00984		1830.02	0.00551		1830.02	0.00703			1830.02	0.00738		1830.02	0.00712		1830.02	0.00261
	1828.09	0.00966		1828.09	0.00542		1828.09	0.00698			1828.09	0.0073		1828.09	0.00702		1828.09	0.00258
	1826.17	0.01015		1826.17	0.00572		1826.17	0.0074			1826.17	0.00772		1826.17	0.0074		1826.17	0.00272
	1824.24	0.01069		1824.24	0.00604		1824.24	0.00784			1824.24	0.00817		1824.24	0.00782		1824.24	0.00287
	1822.31	0.01162		1822.31	0.00658		1822.31	0.00858			1822.31	0.00891		1822.31	0.00852		1822.31	0.00313
	1820.38	0.01239		1820.38	0.00703		1820.38	0.00922			1820.38	0.00955		1820.38	0.00913		1820.38	0.00336
	1818.45	0.01253		1818.45	0.00714		1818.45	0.0094			1818.45	0.0097		1818.45	0.00928		1818.45	0.00341
	1816.52	0.01252		1816.52	0.00716		1816.52	0.00948			1816.52	0.00976		1816.52	0.00932		1816.52	0.00343
	1814.6	0.01239		1814.6	0.0071		1814.6	0.00945			1814.6	0.00972		1814.6	0.00925		1814.6	0.00341
	1812.67	0.01172		1812.67	0.00675		1812.67	0.009			1812.67	0.00927		1812.67	0.00877		1812.67	0.00325
	1810.74	0.01102		1810.74	0.00638		1810.74	0.00855			1810.74	0.00878		1810.74	0.00829		1810.74	0.00308
	1808.81	0.01113		1808.81	0.00649		1808.81	0.00875			1808.81	0.00893		1808.81	0.00845		1808.81	0.00314
	1806.88	0.01167		1806.88	0.00686		1806.88	0.00927			1806.88	0.00943		1806.88	0.00894		1806.88	0.00331
	1804.95	0.01168		1804.95	0.0069		1804.95	0.00935			1804.95	0.00951		1804.95	0.00898		1804.95	0.00332
	1803.03	0.01081		1803.03	0.00642		1803.03	0.0087			1803.03	0.00886		1803.03	0.00833		1803.03	0.00308
	1801.1	0.00977		1801.1	0.00585		1801.1	0.00793			1801.1	0.00807		1801.1	0.00757		1801.1	0.0028
	1799.17	0.00952		1799.17	0.00575		1799.17	0.0078			1799.17	0.00792		1799.17	0.00743		1799.17	0.00276
	1797.24	0.00973		1797.24	0.0059		1797.24	0.00803			1797.24	0.00813		1797.24	0.00763		1797.24	0.00284
	1795.31	0.00926		1795.31	0.00563		1795.31	0.00769			1795.31	0.00777		1795.31	0.00728		1795.31	0.00271
	1793.38	0.00808		1793.38	0.00493		1793.38	0.00676			1793.38	0.00682		1793.38	0.00638		1793.38	0.00236
	1791.46	0.00771		1791.46	0.00476		1791.46	0.00656			1791.46	0.00658		1791.46	0.00617		1791.46	0.00227
	1789.53	0.00897		1789.53	0.0056		1789.53	0.00771			1789.53	0.00769		1789.53	0.00726		1789.53	0.00267
	1787.6	0.01023		1787.6	0.00642		1787.6	0.00883			1787.6	0.00881		1787.6	0.00831		1787.6	0.00307
	1785.67	0.0103		1785.67	0.00647		1785.67	0.00894			1785.67	0.00891		1785.67	0.00837		1785.67	0.0031
	1783.74	0.00985		1783.74	0.0062		1783.74	0.00863			1783.74	0.00856		1783.74	0.00801		1783.74	0.00297
	1781.81	0.00941		1781.81	0.00595		1781.81	0.00832			1781.81	0.00821		1781.81	0.00768		1781.81	0.00284
	1779.89	0.0092		1779.89	0.00586		1779.89	0.00818			1779.89	0.00805		1779.89	0.00755		1779.89	0.00278
	1777.96	0.00927		1777.96	0.00596		1777.96	0.00829			1777.96	0.00814		1777.96	0.00764		1777.96	0.0028
	1776.03	0.00874		1776.03	0.00567		1776.03	0.00786			1776.03	0.00772		1776.03	0.00725		1776.03	0.00264
	1774.1	0.00719		1774.1	0.00469		1774.1	0.0065			1774.1	0.0064		1774.1	0.00599		1774.1	0.00218
	1772.17	0.00596		1772.17	0.0039		1772.17	0.00543			1772.17	0.00534		1772.17	0.00498		1772.17	0.00183
	1770.24	0.00628		1770.24	0.00412		1770.24	0.00574			1770.24	0.00564		1770.24	0.00524		1770.24	0.00194
	1768.32	0.00757		1768.32	0.00498		1768.32	0.0069			1768.32	0.00679		1768.32	0.00631		1768.32	0.00231
	1766.39	0.00876		1766.39	0.00578		1766.39	0.00798			1766.39	0.00785		1766.39	0.00732		1766.39	0.00266
	1764.46	0.00905		1764.46	0.00597		1764.46	0.00825			1764.46	0.00808		1764.46	0.00757		1764.46	0.00275
	1762.53	0.00837		1762.53	0.00553		1762.53	0.00762			1762.53	0.00744		1762.53	0.00699		1762.53	0.00254
	1760.6	0.008		1760.6	0.00528		1760.6	0.00727			1760.6	0.00707		1760.6	0.00667		1760.6	0.00242
	1758.67	0.00815		1758.67	0.00538		1758.67	0.00743			1758.67	0.0072		1758.67	0.0068		1758.67	0.00246
	1756.75	0.00824		1756.75	0.00546		1756.75	0.00757			1756.75	0.00731		1756.75	0.00689		1756.75	0.0025
	1754.82	0.00829		1754.82	0.00549		1754.82	0.00764			1754.82	0.00737		1754.82	0.00692		1754.82	0.00252
	1752.89	0.00761		1752.89	0.00503		1752.89	0.007			1752.89	0.00677		1752.89	0.00634		1752.89	0.00231
	1750.96	0.00617		1750.96	0.00406		1750.96	0.00566			1750.96	0.0055		1750.96	0.00514		1750.96	0.00186
	1749.03	0.00539		1749.03	0.00355		1749.03	0.00494			1749.03	0.00483		1749.03	0.00449		1749.03	0.00161
	1747.1	0.00573		1747.1	0.00379		1747.1	0.00529			1747.1	0.00514		1747.1	0.00477		1747.1	0.00171
	1745.18	0.00636		1745.18	0.00421		1745.18	0.00588			1745.18	0.00568		1745.18	0.00526		1745.18	0.00189
	1743.25	0.00658		1743.25	0.00435		1743.25	0.00609			1743.25	0.00586		1743.25	0.00543		1743.25	0.00196
	1741.32	0.00642		1741.32	0.00423		1741.32	0.00593			1741.32	0.0057		1741.32	0.00529		1741.32	0.00191
	1739.39	0.00633		1739.39	0.00414		1739.39	0.00586			1739.39	0.00561		1739.39	0.00522		1739.39	0.00188
	1737.46	0.00622		1737.46	0.00404		1737.46	0.00579			1737.46	0.00552		1737.46	0.00512		1737.46	0.00184
	1735.53	0.00532		1735.53	0.00343		1735.53	0.00498			1735.53	0.00472		1735.53	0.00435		1735.53	0.00156
	1733.6	0.00449		1733.6	0.00287		1733.6	0.00421			1733.6	0.00396		1733.6	0.00365		1733.6	0.0013
	1731.68	0.00513		1731.68	0.00325		1731.68	0.00479			1731.68	0.00449		1731.68	0.00417		1731.68	0.00148
	1729.75	0.0066		1729.75	0.00415		1729.75	0.00615			1729.75	0.00575		1729.75	0.00539		1729.75	0.00191
	1727.82	0.00787		1727.82	0.00495		1727.82	0.00733			1727.82	0.00685		1727.82	0.00646		1727.82	0.00229
	1725.89	0.00846		1725.89	0.00533		1725.89	0.00789			1725.89	0.00736		1725.89	0.00696		1725.89	0.00247
	1723.96	0.00833		1723.96	0.00524		1723.96	0.00779			1723.96	0.00723		1723.96	0.00683		1723.96	0.00241
	1722.03	0.00775		1722.03	0.00486		1722.03	0.0073			1722.03	0.00671		1722.03	0.00634		1722.03	0.00222
	1720.11	0.00635		1720.11	0.00397		1720.11	0.00602			1720.11	0.0055		1720.11	0.00519		1720.11	0.0018
	1718.18	0.00446		1718.18	0.00278		1718.18	0.00424			1718.18	0.00388		1718.18	0.00365		1718.18	0.00126
	1716.25	0.00373		1716.25	0.00235		1716.25	0.00355			1716.25	0.00328		1716.25	0.00309		1716.25	0.00105
	1714.32	0.00474		1714.32	0.00301		1714.32	0.00451			1714.32	0.00416		1714.32	0.00394		1714.32	0.00134
	1712.39	0.00628		1712.39	0.00401		1712.39	0.00602			1712.39	0.0055		1712.39	0.00523		1712.39	0.00177
	1710.46	0.00708		1710.46	0.00454		1710.46	0.00682			1710.46	0.00622		1710.46	0.00591		1710.46	0.00198
	1708.54	0.0067		1708.54	0.00433		1708.54	0.00648			1708.54	0.00593		1708.54	0.00561		1708.54	0.00187
	1706.61	0.00566		1706.61	0.00369		1706.61	0.00552			1706.61	0.00506		1706.61	0.00479		1706.61	0.00158
	1704.68	0.00496		1704.68	0.00327		1704.68	0.00486			1704.68	0.00447		1704.68	0.00422		1704.68	0.00139
	1702.75	0.00443		1702.75	0.00294		1702.75	0.00433			1702.75	0.004		1702.75	0.00378		1702.75	0.00124
	1700.82	0.00355		1700.82	0.00236		1700.82	0.00346			1700.82	0.00324		1700.82	0.00304		1700.82	0.00098
	1698.89	0.00301		1698.89	0.00202		1698.89	0.00295			1698.89	0.0028		1698.89	0.0026		1698.89	0.00082
	1696.97	0.00323		1696.97	0.00222		1696.97	0.00322			1696.97	0.00306		1696.97	0.00284		1696.97	0.00089
	1695.04	0.00425		1695.04	0.00295		1695.04	0.00426			1695.04	0.00404		1695.04	0.00375		1695.04	0.0012
	1693.11	0.00577		1693.11	0.00403		1693.11	0.00579			1693.11	0.00549		1693.11	0.0051		1693.11	0.00166
	1691.18	0.00647		1691.18	0.00456		1691.18	0.00649			1691.18	0.00618		1691.18	0.00576		1691.18	0.00187
	1689.25	0.00602		1689.25	0.0043		1689.25	0.00607			1689.25	0.00581		1689.25	0.00543		1689.25	0.00175
	1687.32	0.00503		1687.32	0.00363		1687.32	0.00511			1687.32	0.00492		1687.32	0.0046		1687.32	0.00147
	1685.4	0.00375		1685.4	0.00272		1685.4	0.00382			1685.4	0.00371		1685.4	0.00346		1685.4	0.00109
	1683.47	0.00332		1683.47	0.00243		1683.47	0.00337			1683.47	0.00332		1683.47	0.00307		1683.47	0.00096
	1681.54	0.00441		1681.54	0.00326		1681.54	0.00447			1681.54	0.00441		1681.54	0.00411		1681.54	0.00129
	1679.61	0.00583		1679.61	0.00433		1679.61	0.00593			1679.61	0.00584		1679.61	0.00545		1679.61	0.00171
	1677.68	0.00625		1677.68	0.00468		1677.68	0.00637			1677.68	0.00629		1677.68	0.00587		1677.68	0.00183
	1675.75	0.00581		1675.75	0.00439		1675.75	0.00592			1675.75	0.00588		1675.75	0.00549		1675.75	0.0017
	1673.83	0.00551		1673.83	0.0042		1673.83	0.00564			1673.83	0.00563		1673.83	0.00527		1673.83	0.00163
	1671.9	0.00529		1671.9	0.00406		1671.9	0.00546			1671.9	0.00544		1671.9	0.0051		1671.9	0.00157
	1669.97	0.00503		1669.97	0.00389		1669.97	0.0052			1669.97	0.0052		1669.97	0.00487		1669.97	0.0015
	1668.04	0.00591		1668.04	0.00458		1668.04	0.00607			1668.04	0.00612		1668.04	0.00573		1668.04	0.00176
	1666.11	0.00743		1666.11	0.00574		1666.11	0.00757			1666.11	0.00768		1666.11	0.00719		1666.11	0.00222
	1664.18	0.00773		1664.18	0.00597		1664.18	0.00785			1664.18	0.00798		1664.18	0.00747		1664.18	0.0023
	1662.26	0.0076		1662.26	0.00588		1662.26	0.00767			1662.26	0.00785		1662.26	0.00734		1662.26	0.00225
	1660.33	0.0085		1660.33	0.0066		1660.33	0.00852			1660.33	0.00881		1660.33	0.00821		1660.33	0.0025
	1658.4	0.0092		1658.4	0.00715		1658.4	0.00919			1658.4	0.00955		1658.4	0.00889		1658.4	0.00271
	1656.47	0.00781		1656.47	0.00606		1656.47	0.00778			1656.47	0.00812		1656.47	0.00756		1656.47	0.0023
	1654.54	0.00505		1654.54	0.00391		1654.54	0.00501			1654.54	0.00526		1654.54	0.00488		1654.54	0.00149
	1652.61	0.00398		1652.61	0.00307		1652.61	0.00391			1652.61	0.00414		1652.61	0.00383		1652.61	0.00118
	1650.68	0.0052		1650.68	0.00403		1650.68	0.00509			1650.68	0.00539		1650.68	0.00502		1650.68	0.00154
	1648.76	0.00579		1648.76	0.00448		1648.76	0.00567			1648.76	0.00599		1648.76	0.0056		1648.76	0.00171
	1646.83	0.00563		1646.83	0.00436		1646.83	0.00551			1646.83	0.00583		1646.83	0.00545		1646.83	0.00165
	1644.9	0.00735		1644.9	0.00568		1644.9	0.00721			1644.9	0.00759		1644.9	0.0071		1644.9	0.00212
	1642.97	0.01017		1642.97	0.00786		1642.97	0.01			1642.97	0.0105		1642.97	0.0098		1642.97	0.00293
	1641.04	0.01143		1641.04	0.00883		1641.04	0.01123			1641.04	0.0118		1641.04	0.01099		1641.04	0.00329
	1639.11	0.01025		1639.11	0.00791		1639.11	0.01005			1639.11	0.01059		1639.11	0.00986		1639.11	0.00296
	1637.19	0.00779		1637.19	0.00602		1637.19	0.00763			1637.19	0.00805		1637.19	0.0075		1637.19	0.00225
	1635.26	0.00712		1635.26	0.00552		1635.26	0.00698			1635.26	0.00737		1635.26	0.00687		1635.26	0.00206
	1633.33	0.0097		1633.33	0.00749		1633.33	0.00951			1633.33	0.01002		1633.33	0.00935		1633.33	0.00279
	1631.4	0.01248		1631.4	0.00961		1631.4	0.01223			1631.4	0.01285		1631.4	0.01202		1631.4	0.00358
	1629.47	0.01279		1629.47	0.00985		1629.47	0.01252			1629.47	0.01316		1629.47	0.0123		1629.47	0.00367
	1627.54	0.01192		1627.54	0.00917		1627.54	0.01163			1627.54	0.01224		1627.54	0.01142		1627.54	0.00341
	1625.62	0.01112		1625.62	0.00853		1625.62	0.01081			1625.62	0.01139		1625.62	0.01061		1625.62	0.00318
	1623.69	0.01051		1623.69	0.00805		1623.69	0.01022			1623.69	0.01076		1623.69	0.01		1623.69	0.00301
	1621.76	0.01106		1621.76	0.00848		1621.76	0.01078			1621.76	0.01135		1621.76	0.01053		1621.76	0.00317
	1619.83	0.01165		1619.83	0.00893		1619.83	0.01138			1619.83	0.01196		1619.83	0.0111		1619.83	0.00333
	1617.9	0.01043		1617.9	0.00799		1617.9	0.0102			1617.9	0.0107		1617.9	0.00997		1617.9	0.00297
	1615.97	0.00993		1615.97	0.00758		1615.97	0.0097			1615.97	0.01016		1615.97	0.0095		1615.97	0.00283
	1614.05	0.01205		1614.05	0.00917		1614.05	0.01173			1614.05	0.01228		1614.05	0.01149		1614.05	0.00343
	1612.12	0.01401		1612.12	0.01064		1612.12	0.01361			1612.12	0.01424		1612.12	0.01332		1612.12	0.00399
	1610.19	0.0141		1610.19	0.01068		1610.19	0.01369			1610.19	0.01429		1610.19	0.01335		1610.19	0.00401
	1608.26	0.01378		1608.26	0.01042		1608.26	0.01336			1608.26	0.01393		1608.26	0.01299		1608.26	0.0039
	1606.33	0.0141		1606.33	0.0106		1606.33	0.01361			1606.33	0.01417		1606.33	0.01321		1606.33	0.00396
	1604.4	0.01445		1604.4	0.0108		1604.4	0.01391			1604.4	0.01446		1604.4	0.01349		1604.4	0.00404
	1602.48	0.01457		1602.48	0.01082		1602.48	0.01399			1602.48	0.01454		1602.48	0.01357		1602.48	0.00405
	1600.55	0.0149		1600.55	0.01103		1600.55	0.01429			1600.55	0.01483		1600.55	0.01385		1600.55	0.00414
	1598.62	0.01522		1598.62	0.01123		1598.62	0.01456			1598.62	0.01508		1598.62	0.0141		1598.62	0.00423
	1596.69	0.01499		1596.69	0.01101		1596.69	0.0143			1596.69	0.01476		1596.69	0.01384		1596.69	0.00417
	1594.76	0.01465		1594.76	0.0107		1594.76	0.01394			1594.76	0.01435		1594.76	0.01346		1594.76	0.00407
	1592.83	0.01479		1592.83	0.01071		1592.83	0.01405			1592.83	0.01441		1592.83	0.01351		1592.83	0.0041
	1590.91	0.01516		1590.91	0.01088		1590.91	0.01437			1590.91	0.01468		1590.91	0.0138		1590.91	0.00418
	1588.98	0.01552		1588.98	0.01103		1588.98	0.01465			1588.98	0.01489		1588.98	0.01405		1588.98	0.00426
	1587.05	0.01585		1587.05	0.01116		1587.05	0.01491			1587.05	0.01507		1587.05	0.01427		1587.05	0.00435
	1585.12	0.01602		1585.12	0.0112		1585.12	0.01502			1585.12	0.01513		1585.12	0.01432		1585.12	0.00438
	1583.19	0.016		1583.19	0.01109		1583.19	0.01494			1583.19	0.01499		1583.19	0.01419		1583.19	0.00434
	1581.26	0.01562		1581.26	0.0107		1581.26	0.01448			1581.26	0.01448		1581.26	0.01373		1581.26	0.00421
	1579.34	0.01383		1579.34	0.00938		1579.34	0.01276			1579.34	0.01271		1579.34	0.01208		1579.34	0.00371
	1577.41	0.01085		1577.41	0.00727		1577.41	0.00997			1577.41	0.00988		1577.41	0.00943		1577.41	0.00289
	1575.48	0.00985		1575.48	0.00652		1575.48	0.00899			1575.48	0.00886		1575.48	0.00849		1575.48	0.00261
	1573.55	0.01155		1573.55	0.00758		1573.55	0.01047			1573.55	0.01029		1573.55	0.00987		1573.55	0.00305
	1571.62	0.01204		1571.62	0.00783		1571.62	0.01086			1571.62	0.01066		1571.62	0.01022		1571.62	0.00318
	1569.69	0.01093		1569.69	0.00703		1569.69	0.00982			1569.69	0.00961		1569.69	0.00922		1569.69	0.00289
	1567.77	0.01131		1567.77	0.0072		1567.77	0.0101			1567.77	0.00983		1567.77	0.00945		1567.77	0.00298
	1565.84	0.01253		1565.84	0.00792		1565.84	0.01112			1565.84	0.0108		1565.84	0.01039		1565.84	0.00328
	1563.91	0.01245		1563.91	0.00783		1563.91	0.01099			1563.91	0.01066		1563.91	0.01026		1563.91	0.00324
	1561.98	0.01007		1561.98	0.0063		1561.98	0.00885			1561.98	0.00859		1561.98	0.00827		1561.98	0.00262
	1560.05	0.00615		1560.05	0.00385		1560.05	0.00539			1560.05	0.00524		1560.05	0.00506		1560.05	0.00161
	1558.12	0.00445		1558.12	0.00277		1558.12	0.00389			1558.12	0.00376		1558.12	0.00366		1558.12	0.00117
	1556.19	0.00634		1556.19	0.00389		1556.19	0.00549			1556.19	0.00527		1556.19	0.00512		1556.19	0.00163
	1554.27	0.00918		1554.27	0.00558		1554.27	0.00788			1554.27	0.00756		1554.27	0.00733		1554.27	0.00234
	1552.34	0.01118		1552.34	0.00675		1552.34	0.00956			1552.34	0.00913		1552.34	0.00886		1552.34	0.00285
	1550.41	0.01218		1550.41	0.00732		1550.41	0.01043			1550.41	0.00987		1550.41	0.00963		1550.41	0.00311
	1548.48	0.01261		1548.48	0.00754		1548.48	0.0108			1548.48	0.01012		1548.48	0.00993		1548.48	0.0032
	1546.55	0.01163		1546.55	0.00693		1546.55	0.00995			1546.55	0.00926		1546.55	0.0091		1546.55	0.00294
	1544.62	0.00868		1544.62	0.00517		1544.62	0.00739			1544.62	0.00688		1544.62	0.00676		1544.62	0.00219
	1542.7	0.00556		1542.7	0.00332		1542.7	0.00472			1542.7	0.0044		1542.7	0.00434		1542.7	0.00139
	1540.77	0.00407		1540.77	0.00242		1540.77	0.00346			1540.77	0.00321		1540.77	0.00318		1540.77	0.00102
	1538.84	0.00555		1538.84	0.00324		1538.84	0.00469			1538.84	0.00432		1538.84	0.00429		1538.84	0.00141
	1536.91	0.00874		1536.91	0.00509		1536.91	0.00736			1536.91	0.00676		1536.91	0.00671		1536.91	0.00222
	1534.98	0.01002		1534.98	0.00583		1534.98	0.00843			1534.98	0.00772		1534.98	0.00767		1534.98	0.00254
	1533.05	0.01003		1533.05	0.00585		1533.05	0.00843			1533.05	0.00769		1533.05	0.00765		1533.05	0.00253
	1531.13	0.01123		1531.13	0.00656		1531.13	0.00944			1531.13	0.0086		1531.13	0.00855		1531.13	0.00285
	1529.2	0.01175		1529.2	0.00685		1529.2	0.0099			1529.2	0.00901		1529.2	0.00895		1529.2	0.003
	1527.27	0.01028		1527.27	0.00596		1527.27	0.00866			1527.27	0.00788		1527.27	0.00782		1527.27	0.00262
	1525.34	0.00855		1525.34	0.00492		1525.34	0.0072			1525.34	0.00654		1525.34	0.0065		1525.34	0.00217
	1523.41	0.00704		1523.41	0.00405		1523.41	0.00593			1523.41	0.00537		1523.41	0.00534		1523.41	0.00178
	1521.48	0.00608		1521.48	0.00351		1521.48	0.00513			1521.48	0.00464		1521.48	0.00459		1521.48	0.00154
	1519.56	0.00652		1519.56	0.00378		1519.56	0.00553			1519.56	0.00497		1519.56	0.00491		1519.56	0.00167
	1517.63	0.00752		1517.63	0.00436		1517.63	0.00642			1517.63	0.00574		1517.63	0.00567		1517.63	0.00194
	1515.7	0.00885		1515.7	0.00513		1515.7	0.00759			1515.7	0.00675		1515.7	0.00671		1515.7	0.00231
	1513.77	0.0104		1513.77	0.00604		1513.77	0.00896			1513.77	0.00795		1513.77	0.00792		1513.77	0.00273
	1511.84	0.01039		1511.84	0.00603		1511.84	0.00897			1511.84	0.00795		1511.84	0.00792		1511.84	0.00273
	1509.91	0.00803		1509.91	0.00464		1509.91	0.00694			1509.91	0.00617		1509.91	0.00613		1509.91	0.00211
	1507.99	0.00522		1507.99	0.003		1507.99	0.00453			1507.99	0.00402		1507.99	0.004		1507.99	0.00137
	1506.06	0.00526		1506.06	0.00302		1506.06	0.00458			1506.06	0.00405		1506.06	0.00408		1506.06	0.00139
	1504.13	0.00881		1504.13	0.00511		1504.13	0.00766			1504.13	0.0068		1504.13	0.00683		1504.13	0.00236
	1502.2	0.01194		1502.2	0.00699		1502.2	0.01043			1502.2	0.00926		1502.2	0.00926		1502.2	0.00322
	1500.27	0.01182		1500.27	0.00695		1500.27	0.01039			1500.27	0.00922		1500.27	0.00918		1500.27	0.00321
	1498.34	0.01009		1498.34	0.00595		1498.34	0.00891			1498.34	0.00792		1498.34	0.00786		1498.34	0.00276
	1496.42	0.00983		1496.42	0.00582		1496.42	0.00871			1496.42	0.00778		1496.42	0.0077		1496.42	0.00272
	1494.49	0.01142		1494.49	0.0068		1494.49	0.01016			1494.49	0.00912		1494.49	0.00899		1494.49	0.00319
	1492.56	0.01171		1492.56	0.00699		1492.56	0.01045			1492.56	0.00941		1492.56	0.00925		1492.56	0.00329
	1490.63	0.00964		1490.63	0.00576		1490.63	0.00864			1490.63	0.00781		1490.63	0.00766		1490.63	0.00271
	1488.7	0.00853		1488.7	0.00515		1488.7	0.00772			1488.7	0.00698		1488.7	0.00684		1488.7	0.00241
	1486.77	0.01027		1486.77	0.00625		1486.77	0.00934			1486.77	0.00847		1486.77	0.00829		1486.77	0.00294
	1484.85	0.01283		1484.85	0.00785		1484.85	0.01174			1484.85	0.01066		1484.85	0.01042		1484.85	0.00372
	1482.92	0.01397		1482.92	0.0086		1482.92	0.01288			1482.92	0.01172		1482.92	0.01143		1482.92	0.00408
	1480.99	0.01383		1480.99	0.00859		1480.99	0.01287			1480.99	0.01174		1480.99	0.01141		1480.99	0.00408
	1479.06	0.01311		1479.06	0.00819		1479.06	0.0123			1479.06	0.01126		1479.06	0.01089		1479.06	0.00391
	1477.13	0.01136		1477.13	0.00713		1477.13	0.01072			1477.13	0.00986		1477.13	0.00948		1477.13	0.00343
	1475.2	0.0088		1475.2	0.00557		1475.2	0.00836			1475.2	0.00772		1475.2	0.00737		1475.2	0.00269
	1473.27	0.00716		1473.27	0.00459		1473.27	0.00685			1473.27	0.00635		1473.27	0.00605		1473.27	0.00221
	1471.35	0.0081		1471.35	0.00528		1471.35	0.00783			1471.35	0.00731		1471.35	0.00694		1471.35	0.00254
	1469.42	0.01065		1469.42	0.00702		1469.42	0.01036			1469.42	0.00973		1469.42	0.0092		1469.42	0.00337
	1467.49	0.01154		1467.49	0.00766		1467.49	0.01129			1467.49	0.01063		1467.49	0.01002		1467.49	0.00367
	1465.56	0.0105		1465.56	0.00706		1465.56	0.01038			1465.56	0.00978		1465.56	0.00921		1465.56	0.00337
	1463.63	0.01019		1463.63	0.00696		1463.63	0.01021			1463.63	0.00965		1463.63	0.00907		1463.63	0.00332
	1461.7	0.01027		1461.7	0.00707		1461.7	0.01035			1461.7	0.00984		1461.7	0.00923		1461.7	0.00337
	1459.78	0.0083		1459.78	0.00574		1459.78	0.00838			1459.78	0.00801		1459.78	0.0075		1459.78	0.00273
	1457.85	0.00558		1457.85	0.00391		1457.85	0.00568			1457.85	0.00547		1457.85	0.00509		1457.85	0.00185
	1455.92	0.0055		1455.92	0.00396		1455.92	0.00568			1455.92	0.00554		1455.92	0.00514		1455.92	0.00189
	1453.99	0.00788		1453.99	0.00575		1453.99	0.00818			1453.99	0.00802		1453.99	0.00747		1453.99	0.00275
	1452.06	0.00987		1452.06	0.00729		1452.06	0.0103			1452.06	0.01014		1452.06	0.00945		1452.06	0.00348
	1450.13	0.01018		1450.13	0.00761		1450.13	0.01069			1450.13	0.01058		1450.13	0.00984		1450.13	0.00362
	1448.21	0.00974		1448.21	0.0074		1448.21	0.01033			1448.21	0.01028		1448.21	0.00954		1448.21	0.00351
	1446.28	0.00996		1446.28	0.00773		1446.28	0.01071			1446.28	0.01072		1446.28	0.00994		1446.28	0.00366
	1444.35	0.01072		1444.35	0.00848		1444.35	0.01171			1444.35	0.01174		1444.35	0.01089		1444.35	0.004
	1442.42	0.01104		1442.42	0.00885		1442.42	0.01219			1442.42	0.01227		1442.42	0.01136		1442.42	0.00417
	1440.49	0.01041		1440.49	0.00846		1440.49	0.01159			1440.49	0.01175		1440.49	0.01083		1440.49	0.00396
	1438.56	0.00874		1438.56	0.00719		1438.56	0.0098			1438.56	0.01002		1438.56	0.00921		1438.56	0.00335
	1436.64	0.00727		1436.64	0.00611		1436.64	0.00828			1436.64	0.00853		1436.64	0.00781		1436.64	0.00283
	1434.71	0.00749		1434.71	0.00647		1434.71	0.0087			1434.71	0.00898		1434.71	0.00821		1434.71	0.00297
	1432.78	0.00829		1432.78	0.00729		1432.78	0.00977			1432.78	0.01007		1432.78	0.00922		1432.78	0.00333
	1430.85	0.0083		1430.85	0.00741		1430.85	0.00991			1430.85	0.01023		1430.85	0.00938		1430.85	0.00338
	1428.92	0.00827		1428.92	0.0075		1428.92	0.00999			1428.92	0.01038		1428.92	0.00952		1428.92	0.00342
	1426.99	0.00847		1426.99	0.0078		1426.99	0.01033			1426.99	0.01082		1426.99	0.00991		1426.99	0.00356
	1425.07	0.00815		1425.07	0.00762		1425.07	0.01007			1425.07	0.0106		1425.07	0.0097		1425.07	0.00348
	1423.14	0.00748		1423.14	0.00711		1423.14	0.00939			1423.14	0.00989		1423.14	0.00907		1423.14	0.00325
	1421.21	0.0066		1421.21	0.00634		1421.21	0.00841			1421.21	0.00884		1421.21	0.00814		1421.21	0.0029
	1419.28	0.00565		1419.28	0.00552		1419.28	0.00732			1419.28	0.00771		1419.28	0.00711		1419.28	0.00253
	1417.35	0.0058		1417.35	0.00583		1417.35	0.00767			1417.35	0.00812		1417.35	0.0075		1417.35	0.00267
	1415.42	0.00702		1415.42	0.00719		1415.42	0.00941			1415.42	0.00998		1415.42	0.00924		1415.42	0.00329
	1413.5	0.00785		1413.5	0.00817		1413.5	0.01066			1413.5	0.01133		1413.5	0.01049		1413.5	0.00372
	1411.57	0.00794		1411.57	0.0084		1411.57	0.01095			1411.57	0.01168		1411.57	0.0108		1411.57	0.00381
	1409.64	0.00784		1409.64	0.00845		1409.64	0.01099			1409.64	0.01176		1409.64	0.01086		1409.64	0.00382
	1407.71	0.00755		1407.71	0.00828		1407.71	0.01077			1407.71	0.01152		1407.71	0.01066		1407.71	0.00373
	1405.78	0.00701		1405.78	0.00783		1405.78	0.0102			1405.78	0.01091		1405.78	0.01011		1405.78	0.00353
	1403.85	0.00676		1403.85	0.00771		1403.85	0.01006			1403.85	0.01074		1403.85	0.00998		1403.85	0.00349
	1401.93	0.00667		1401.93	0.00769		1401.93	0.01006			1401.93	0.01074		1401.93	0.01002		1401.93	0.0035
	1400	0.00607		1400	0.00707		1400	0.00925			1400	0.0099		1400	0.00925		1400	0.00323
	1398.07	0.00535		1398.07	0.00631		1398.07	0.00824			1398.07	0.00883		1398.07	0.00824		1398.07	0.00289
	1396.14	0.00503		1396.14	0.00601		1396.14	0.00789			1396.14	0.00841		1396.14	0.00785		1396.14	0.00275
	1394.21	0.0053		1394.21	0.00641		1394.21	0.00847			1394.21	0.00895		1394.21	0.00842		1394.21	0.00293
	1392.28	0.00603		1392.28	0.00737		1392.28	0.00979			1392.28	0.01027		1392.28	0.00976		1392.28	0.0034
	1390.35	0.00634		1390.35	0.00783		1390.35	0.01039			1390.35	0.01089		1390.35	0.01041		1390.35	0.00363
	1388.43	0.00589		1388.43	0.00735		1388.43	0.00977			1388.43	0.01023		1388.43	0.0098		1388.43	0.00341
	1386.5	0.00563		1386.5	0.00715		1386.5	0.00953			1386.5	0.00997		1386.5	0.00957		1386.5	0.00335
	1384.57	0.00605		1384.57	0.00778		1384.57	0.0104			1384.57	0.01087		1384.57	0.01044		1384.57	0.00367
	1382.64	0.00646		1382.64	0.00833		1382.64	0.01119			1382.64	0.01169		1382.64	0.01124		1382.64	0.00397
	1380.71	0.00648		1380.71	0.00832		1380.71	0.01125			1380.71	0.01174		1380.71	0.0113		1380.71	0.00399
	1378.78	0.00624		1378.78	0.00803		1378.78	0.01091			1378.78	0.01135		1378.78	0.01096		1378.78	0.00387
	1376.86	0.00579		1376.86	0.00748		1376.86	0.01018			1376.86	0.0106		1376.86	0.01025		1376.86	0.00362
	1374.93	0.00531		1374.93	0.00688		1374.93	0.00939			1374.93	0.00977		1374.93	0.00949		1374.93	0.00336
	1373	0.00536		1373	0.00697		1373	0.00951			1373	0.00987		1373	0.00963		1373	0.00342
	1371.07	0.00582		1371.07	0.00757		1371.07	0.01034			1371.07	0.01073		1371.07	0.01048		1371.07	0.00372
	1369.14	0.0061		1369.14	0.00792		1369.14	0.01082			1369.14	0.01123		1369.14	0.01098		1369.14	0.00389
	1367.21	0.00619		1367.21	0.00798		1367.21	0.0109			1367.21	0.0113		1367.21	0.01107		1367.21	0.00392
	1365.29	0.00597		1365.29	0.00765		1365.29	0.01044			1365.29	0.01078		1365.29	0.01063		1365.29	0.00375
	1363.36	0.00547		1363.36	0.00697		1363.36	0.0095			1363.36	0.00979		1363.36	0.0097		1363.36	0.00342
	1361.43	0.00544		1361.43	0.00689		1361.43	0.00937			1361.43	0.00967		1361.43	0.00959		1361.43	0.0034
	1359.5	0.006		1359.5	0.00758		1359.5	0.01032			1359.5	0.01067		1359.5	0.01059		1359.5	0.00377
	1357.57	0.00643		1357.57	0.00812		1357.57	0.01107			1357.57	0.01144		1357.57	0.01145		1357.57	0.00405
	1355.64	0.0065		1355.64	0.00821		1355.64	0.0112			1355.64	0.01158		1355.64	0.01166		1355.64	0.00411
	1353.72	0.00653		1353.72	0.00826		1353.72	0.01124			1353.72	0.01163		1353.72	0.01173		1353.72	0.00415
	1351.79	0.00661		1351.79	0.00835		1351.79	0.01134			1351.79	0.01173		1351.79	0.01186		1351.79	0.00422
	1349.86	0.00663		1349.86	0.00836		1349.86	0.01129			1349.86	0.01171		1349.86	0.01191		1349.86	0.00425
	1347.93	0.00664		1347.93	0.00837		1347.93	0.01125			1347.93	0.01171		1347.93	0.01197		1347.93	0.00426
	1346	0.00668		1346	0.00843		1346	0.01129			1346	0.01177		1346	0.01209		1346	0.0043
	1344.07	0.00658		1344.07	0.00831		1344.07	0.01108			1344.07	0.01158		1344.07	0.01194		1344.07	0.00425
	1342.15	0.0061		1342.15	0.0077		1342.15	0.01022			1342.15	0.0107		1342.15	0.0111		1342.15	0.00394
	1340.22	0.00546		1340.22	0.00686		1340.22	0.00907			1340.22	0.00954		1340.22	0.00995		1340.22	0.00353
	1338.29	0.00532		1338.29	0.00665		1338.29	0.00876			1338.29	0.00927		1338.29	0.00973		1338.29	0.00345
	1336.36	0.0058		1336.36	0.00724		1336.36	0.00947			1336.36	0.01007		1336.36	0.01066		1336.36	0.00377
	1334.43	0.00632		1334.43	0.00789		1334.43	0.01023			1334.43	0.01093		1334.43	0.01168		1334.43	0.00412
	1332.5	0.00656		1332.5	0.00817		1332.5	0.01052			1332.5	0.01127		1332.5	0.01215		1332.5	0.00427
	1330.58	0.00659		1330.58	0.00821		1330.58	0.0105			1330.58	0.01125		1330.58	0.01222		1330.58	0.00431
	1328.65	0.00657		1328.65	0.00819		1328.65	0.01045			1328.65	0.01117		1328.65	0.01222		1328.65	0.00431
	1326.72	0.00656		1326.72	0.00818		1326.72	0.0104			1326.72	0.01112		1326.72	0.01224		1326.72	0.00431
	1324.79	0.00653		1324.79	0.00813		1324.79	0.01026			1324.79	0.01105		1324.79	0.01221		1324.79	0.0043
	1322.86	0.00642		1322.86	0.00798		1322.86	0.00996			1322.86	0.01081		1322.86	0.01202		1322.86	0.00423
	1320.93	0.00617		1320.93	0.00768		1320.93	0.00949			1320.93	0.01034		1320.93	0.01159		1320.93	0.00407
	1319.01	0.00595		1319.01	0.00739		1319.01	0.00909			1319.01	0.00992		1319.01	0.0112		1319.01	0.00392
	1317.08	0.00594		1317.08	0.00736		1317.08	0.00901			1317.08	0.00985		1317.08	0.01121		1317.08	0.00392
	1315.15	0.00603		1315.15	0.00745		1315.15	0.00903			1315.15	0.00996		1315.15	0.01139		1315.15	0.00398
	1313.22	0.00611		1313.22	0.00753		1313.22	0.00899			1313.22	0.01001		1313.22	0.01152		1313.22	0.00403
	1311.29	0.00626		1311.29	0.00768		1311.29	0.00904			1311.29	0.01013		1311.29	0.01174		1311.29	0.00412
	1309.36	0.00641		1309.36	0.00783		1309.36	0.00914			1309.36	0.01028		1309.36	0.01199		1309.36	0.00421
	1307.44	0.00647		1307.44	0.00789		1307.44	0.00915			1307.44	0.01031		1307.44	0.01211		1307.44	0.00425
	1305.51	0.00649		1305.51	0.00795		1305.51	0.00911			1305.51	0.01032		1305.51	0.01219		1305.51	0.00426
	1303.58	0.00652		1303.58	0.00799		1303.58	0.00905			1303.58	0.01033		1303.58	0.01227		1303.58	0.00429
	1301.65	0.00655		1301.65	0.00799		1301.65	0.00894			1301.65	0.01031		1301.65	0.01229		1301.65	0.00432
	1299.72	0.00656		1299.72	0.00798		1299.72	0.00878			1299.72	0.01023		1299.72	0.01227		1299.72	0.00434
	1297.79	0.00654		1297.79	0.00796		1297.79	0.00862			1297.79	0.01014		1297.79	0.01224		1297.79	0.00432
	1295.86	0.00653		1295.86	0.00794		1295.86	0.00848			1295.86	0.01008		1295.86	0.01224		1295.86	0.00429
	1293.94	0.00655		1293.94	0.00794		1293.94	0.00838			1293.94	0.01004		1293.94	0.01228		1293.94	0.00429
	1292.01	0.00654		1292.01	0.00793		1292.01	0.00825			1292.01	0.00997		1292.01	0.01226		1292.01	0.00428
	1290.08	0.00647		1290.08	0.00785		1290.08	0.00805			1290.08	0.00985		1290.08	0.01213		1290.08	0.00425
	1288.15	0.00642		1288.15	0.00779		1288.15	0.00787			1288.15	0.00976		1288.15	0.012		1288.15	0.00422
	1286.22	0.00647		1286.22	0.00784		1286.22	0.00779			1286.22	0.00978		1286.22	0.01202		1286.22	0.00424
	1284.29	0.00657		1284.29	0.00793		1284.29	0.00777			1284.29	0.00986		1284.29	0.01211		1284.29	0.00429
	1282.37	0.00661		1282.37	0.00796		1282.37	0.00769			1282.37	0.0099		1282.37	0.01214		1282.37	0.0043
	1280.44	0.00663		1280.44	0.00796		1280.44	0.00759			1280.44	0.00988		1280.44	0.01212		1280.44	0.0043
	1278.51	0.00667		1278.51	0.00797		1278.51	0.00751			1278.51	0.00986		1278.51	0.01211		1278.51	0.0043
	1276.58	0.00671		1276.58	0.00797		1276.58	0.00742			1276.58	0.00985		1276.58	0.01209		1276.58	0.00431
	1274.65	0.00667		1274.65	0.00789		1274.65	0.00726			1274.65	0.00979		1274.65	0.01198		1274.65	0.00428
	1272.72	0.00659		1272.72	0.00774		1272.72	0.00704			1272.72	0.00965		1272.72	0.01175		1272.72	0.00423
	1270.8	0.00657		1270.8	0.00761		1270.8	0.00686			1270.8	0.00953		1270.8	0.01154		1270.8	0.00418
	1268.87	0.0066		1268.87	0.0076		1268.87	0.00679			1268.87	0.00954		1268.87	0.01149		1268.87	0.00418
	1266.94	0.00666		1266.94	0.00764		1266.94	0.00677			1266.94	0.00963		1266.94	0.01152		1266.94	0.0042
	1265.01	0.00673		1265.01	0.00766		1265.01	0.00673			1265.01	0.00969		1265.01	0.01153		1265.01	0.0042
	1263.08	0.00679		1263.08	0.00763		1263.08	0.00665			1263.08	0.0097		1263.08	0.01144		1263.08	0.00419
	1261.15	0.00683		1261.15	0.00757		1261.15	0.00653			1261.15	0.00968		1261.15	0.0113		1261.15	0.00417
	1259.23	0.00693		1259.23	0.00756		1259.23	0.00646			1259.23	0.00975		1259.23	0.01128		1259.23	0.00419
	1257.3	0.00712		1257.3	0.00763		1257.3	0.00648			1257.3	0.00991		1257.3	0.01139		1257.3	0.00425
	1255.37	0.00732		1255.37	0.00769		1255.37	0.00649			1255.37	0.01004		1255.37	0.01147		1255.37	0.0043
	1253.44	0.00746		1253.44	0.0077		1253.44	0.00646			1253.44	0.01012		1253.44	0.01149		1253.44	0.00432
	1251.51	0.00757		1251.51	0.00767		1251.51	0.00644			1251.51	0.0102		1251.51	0.01149		1251.51	0.00432
	1249.58	0.0077		1249.58	0.00764		1249.58	0.00643			1249.58	0.01028		1249.58	0.01148		1249.58	0.00432
	1247.66	0.00781		1247.66	0.0076		1247.66	0.00639			1247.66	0.01035		1247.66	0.01142		1247.66	0.00432
	1245.73	0.0079		1245.73	0.00756		1245.73	0.00631			1245.73	0.0104		1245.73	0.01134		1245.73	0.00431
	1243.8	0.008		1243.8	0.00754		1243.8	0.00626			1243.8	0.01044		1243.8	0.01125		1243.8	0.00431
	1241.87	0.00815		1241.87	0.0075		1241.87	0.00626			1241.87	0.01049		1241.87	0.0112		1241.87	0.00432
	1239.94	0.00828		1239.94	0.00744		1239.94	0.00625			1239.94	0.01055		1239.94	0.01115		1239.94	0.00432
	1238.01	0.00843		1238.01	0.00739		1238.01	0.00622			1238.01	0.01059		1238.01	0.01109		1238.01	0.00431
	1236.09	0.0086		1236.09	0.00735		1236.09	0.0062			1236.09	0.01062		1236.09	0.01102		1236.09	0.00431
	1234.16	0.00876		1234.16	0.0073		1234.16	0.0062			1234.16	0.01067		1234.16	0.01096		1234.16	0.00432
	1232.23	0.00889		1232.23	0.00725		1232.23	0.0062			1232.23	0.01073		1232.23	0.01089		1232.23	0.00433
	1230.3	0.009		1230.3	0.0072		1230.3	0.0062			1230.3	0.01077		1230.3	0.0108		1230.3	0.00432
	1228.37	0.0091		1228.37	0.00715		1228.37	0.00617			1228.37	0.01077		1228.37	0.01069		1228.37	0.0043
	1226.44	0.0092		1226.44	0.00706		1226.44	0.00613			1226.44	0.01075		1226.44	0.01057		1226.44	0.00427
	1224.52	0.00932		1224.52	0.00699		1224.52	0.00612			1224.52	0.01073		1224.52	0.01049		1224.52	0.00425
	1222.59	0.00948		1222.59	0.00695		1222.59	0.00615			1222.59	0.01075		1222.59	0.01045		1222.59	0.00427
	1220.66	0.00963		1220.66	0.00692		1220.66	0.00618			1220.66	0.01077		1220.66	0.01039		1220.66	0.00429
	1218.73	0.00978		1218.73	0.00688		1218.73	0.0062			1218.73	0.01077		1218.73	0.0103		1218.73	0.00429
	1216.8	0.00993		1216.8	0.00683		1216.8	0.00623			1216.8	0.01077		1216.8	0.01022		1216.8	0.00429
	1214.87	0.01007		1214.87	0.00677		1214.87	0.00623			1214.87	0.01077		1214.87	0.01011		1214.87	0.00429
	1212.94	0.0102		1212.94	0.00671		1212.94	0.00622			1212.94	0.01075		1212.94	0.01		1212.94	0.00428
	1211.02	0.01033		1211.02	0.00667		1211.02	0.00624			1211.02	0.01074		1211.02	0.00993		1211.02	0.00428
	1209.09	0.01047		1209.09	0.00666		1209.09	0.00629			1209.09	0.01074		1209.09	0.0099		1209.09	0.00429
	1207.16	0.01062		1207.16	0.00664		1207.16	0.00632			1207.16	0.01074		1207.16	0.00986		1207.16	0.00429
	1205.23	0.01075		1205.23	0.00659		1205.23	0.00635			1205.23	0.01074		1205.23	0.0098		1205.23	0.0043
	1203.3	0.01084		1203.3	0.00654		1203.3	0.00638			1203.3	0.01073		1203.3	0.00975		1203.3	0.00431
	1201.37	0.01093		1201.37	0.0065		1201.37	0.00643			1201.37	0.01068		1201.37	0.00969		1201.37	0.0043
	1199.45	0.01101		1199.45	0.00647		1199.45	0.0065			1199.45	0.01059		1199.45	0.00961		1199.45	0.00428
	1197.52	0.01111		1197.52	0.00645		1197.52	0.00652			1197.52	0.01051		1197.52	0.00952		1197.52	0.00427
	1195.59	0.01121		1195.59	0.00644		1195.59	0.00651			1195.59	0.01045		1195.59	0.00946		1195.59	0.00429
	1193.66	0.01131		1193.66	0.00643		1193.66	0.00651			1193.66	0.0104		1193.66	0.00941		1193.66	0.00433
	1191.73	0.01138		1191.73	0.00639		1191.73	0.00657			1191.73	0.01033		1191.73	0.00937		1191.73	0.00433
	1189.8	0.01142		1189.8	0.00635		1189.8	0.00663			1189.8	0.01025		1189.8	0.00932		1189.8	0.00432
	1187.88	0.01144		1187.88	0.00632		1187.88	0.00666			1187.88	0.01018		1187.88	0.00925		1187.88	0.00432
	1185.95	0.01146		1185.95	0.0063		1185.95	0.00666			1185.95	0.0101		1185.95	0.00916		1185.95	0.00433
	1184.02	0.01147		1184.02	0.00627		1184.02	0.00669			1184.02	0.00998		1184.02	0.00908		1184.02	0.00433
	1182.09	0.01143		1182.09	0.0062		1182.09	0.0067			1182.09	0.00982		1182.09	0.00898		1182.09	0.00428
	1180.16	0.01139		1180.16	0.00614		1180.16	0.00672			1180.16	0.00969		1180.16	0.00892		1180.16	0.00424
	1178.23	0.01144		1178.23	0.00613		1178.23	0.00679			1178.23	0.00966		1178.23	0.00889		1178.23	0.00424
	1176.31	0.01151		1176.31	0.00616		1176.31	0.00687			1176.31	0.00965		1176.31	0.00889		1176.31	0.00426
	1174.38	0.01156		1174.38	0.00619		1174.38	0.00693			1174.38	0.00959		1174.38	0.00888		1174.38	0.00428
	1172.45	0.0116		1172.45	0.00622		1172.45	0.00701			1172.45	0.00952		1172.45	0.00889		1172.45	0.00432
	1170.52	0.01165		1170.52	0.00623		1170.52	0.00706			1170.52	0.00946		1170.52	0.0089		1170.52	0.00436
	1168.59	0.01164		1168.59	0.00622		1168.59	0.0071			1168.59	0.00937		1168.59	0.00892		1168.59	0.00437
	1166.66	0.01158		1166.66	0.00621		1166.66	0.00719			1166.66	0.00927		1166.66	0.00893		1166.66	0.00437
	1164.74	0.0115		1164.74	0.00622		1164.74	0.0073			1164.74	0.00916		1164.74	0.0089		1164.74	0.00436
	1162.81	0.01146		1162.81	0.00625		1162.81	0.0074			1162.81	0.00906		1162.81	0.00886		1162.81	0.00435
	1160.88	0.01142		1160.88	0.00624		1160.88	0.00747			1160.88	0.00896		1160.88	0.00885		1160.88	0.00435
	1158.95	0.01134		1158.95	0.00621		1158.95	0.00754			1158.95	0.00886		1158.95	0.00886		1158.95	0.00436
	1157.02	0.01124		1157.02	0.0062		1157.02	0.0076			1157.02	0.00874		1157.02	0.00883		1157.02	0.00437
	1155.09	0.01113		1155.09	0.00617		1155.09	0.00764			1155.09	0.0086		1155.09	0.00879		1155.09	0.00436
	1153.17	0.01099		1153.17	0.0061		1153.17	0.00765			1153.17	0.00842		1153.17	0.00875		1153.17	0.00435
	1151.24	0.01081		1151.24	0.00603		1151.24	0.00765			1151.24	0.00827		1151.24	0.00872		1151.24	0.00435
	1149.31	0.01067		1149.31	0.00601		1149.31	0.00767			1149.31	0.00818		1149.31	0.00869		1149.31	0.00435
	1147.38	0.01057		1147.38	0.00602		1147.38	0.0077			1147.38	0.00809		1147.38	0.00866		1147.38	0.00435
	1145.45	0.01048		1145.45	0.00602		1145.45	0.00775			1145.45	0.00799		1145.45	0.00866		1145.45	0.00435
	1143.52	0.01039		1143.52	0.00599		1143.52	0.00781			1143.52	0.0079		1143.52	0.00868		1143.52	0.00435
	1141.6	0.01029		1141.6	0.00596		1141.6	0.00789			1141.6	0.00783		1141.6	0.00872		1141.6	0.00438
	1139.67	0.01016		1139.67	0.00594		1139.67	0.00797			1139.67	0.00775		1139.67	0.00875		1139.67	0.0044
	1137.74	0.01005		1137.74	0.00591		1137.74	0.00801			1137.74	0.00765		1137.74	0.00879		1137.74	0.00442
	1135.81	0.00998		1135.81	0.00589		1135.81	0.00804			1135.81	0.00755		1135.81	0.0088		1135.81	0.00444
	1133.88	0.00993		1133.88	0.00585		1133.88	0.00808			1133.88	0.00746		1133.88	0.0088		1133.88	0.00445
	1131.95	0.00986		1131.95	0.00579		1131.95	0.00816			1131.95	0.00737		1131.95	0.00877		1131.95	0.00445
	1130.02	0.00977		1130.02	0.00573		1130.02	0.00826			1130.02	0.00728		1130.02	0.00874		1130.02	0.00445
	1128.1	0.00968		1128.1	0.0057		1128.1	0.00831			1128.1	0.00719		1128.1	0.00872		1128.1	0.00445
	1126.17	0.00958		1126.17	0.00566		1126.17	0.00829			1126.17	0.0071		1126.17	0.00871		1126.17	0.00446
	1124.24	0.00945		1124.24	0.00561		1124.24	0.00828			1124.24	0.007		1124.24	0.00867		1124.24	0.00446
	1122.31	0.00932		1122.31	0.00555		1122.31	0.00831			1122.31	0.0069		1122.31	0.00861		1122.31	0.00447
	1120.38	0.00922		1120.38	0.00547		1120.38	0.00838			1120.38	0.00683		1120.38	0.00858		1120.38	0.00446
	1118.45	0.00915		1118.45	0.00539		1118.45	0.00846			1118.45	0.00677		1118.45	0.0086		1118.45	0.00447
	1116.53	0.00912		1116.53	0.0053		1116.53	0.00851			1116.53	0.00671		1116.53	0.00863		1116.53	0.00448
	1114.6	0.0091		1114.6	0.00525		1114.6	0.00854			1114.6	0.00665		1114.6	0.00864		1114.6	0.00448
	1112.67	0.00908		1112.67	0.0052		1112.67	0.00855			1112.67	0.00662		1112.67	0.00863		1112.67	0.00448
	1110.74	0.00905		1110.74	0.00517		1110.74	0.00856			1110.74	0.00658		1110.74	0.00861		1110.74	0.00448
	1108.81	0.00904		1108.81	0.00512		1108.81	0.00857			1108.81	0.00653		1108.81	0.00859		1108.81	0.00449
	1106.88	0.00904		1106.88	0.00505		1106.88	0.00862			1106.88	0.00649		1106.88	0.00859		1106.88	0.00451
	1104.96	0.00905		1104.96	0.00497		1104.96	0.00868			1104.96	0.00645		1104.96	0.00859		1104.96	0.00453
	1103.03	0.00908		1103.03	0.00492		1103.03	0.00871			1103.03	0.00641		1103.03	0.00857		1103.03	0.00454
	1101.1	0.00912		1101.1	0.00488		1101.1	0.00869			1101.1	0.00638		1101.1	0.00856		1101.1	0.00455
	1099.17	0.00915		1099.17	0.00483		1099.17	0.00867			1099.17	0.00637		1099.17	0.00856		1099.17	0.00456
	1097.24	0.0092		1097.24	0.00476		1097.24	0.00869			1097.24	0.00635		1097.24	0.00858		1097.24	0.00459
	1095.31	0.00927		1095.31	0.0047		1095.31	0.00872			1095.31	0.0063		1095.31	0.00857		1095.31	0.00461
	1093.39	0.00933		1093.39	0.00465		1093.39	0.00874			1093.39	0.00625		1093.39	0.00854		1093.39	0.00462
	1091.46	0.00941		1091.46	0.0046		1091.46	0.00873			1091.46	0.00623		1091.46	0.00853		1091.46	0.00462
	1089.53	0.00948		1089.53	0.00453		1089.53	0.00871			1089.53	0.0062		1089.53	0.00852		1089.53	0.00462
	1087.6	0.00955		1087.6	0.00447		1087.6	0.00868			1087.6	0.00616		1087.6	0.00847		1087.6	0.00462
	1085.67	0.00964		1085.67	0.00441		1085.67	0.00866			1085.67	0.00611		1085.67	0.0084		1085.67	0.00463
	1083.74	0.00972		1083.74	0.00434		1083.74	0.00866			1083.74	0.00605		1083.74	0.00834		1083.74	0.00464
	1081.82	0.0098		1081.82	0.00426		1081.82	0.00868			1081.82	0.00599		1081.82	0.00829		1081.82	0.00464
	1079.89	0.0099		1079.89	0.0042		1079.89	0.00869			1079.89	0.00595		1079.89	0.00823		1079.89	0.00463
	1077.96	0.01002		1077.96	0.00417		1077.96	0.00872			1077.96	0.00593		1077.96	0.00818		1077.96	0.00462
	1076.03	0.01015		1076.03	0.00414		1076.03	0.00879			1076.03	0.00592		1076.03	0.00817		1076.03	0.00463
	1074.1	0.01028		1074.1	0.00411		1074.1	0.00884			1074.1	0.00587		1074.1	0.00815		1074.1	0.00467
	1072.17	0.01044		1072.17	0.00408		1072.17	0.00887			1072.17	0.00582		1072.17	0.00813		1072.17	0.00471
	1070.25	0.01062		1070.25	0.00405		1070.25	0.00887			1070.25	0.00581		1070.25	0.00812		1070.25	0.00473
	1068.32	0.01079		1068.32	0.00402		1068.32	0.00889			1068.32	0.00584		1068.32	0.0081		1068.32	0.00475
	1066.39	0.01094		1066.39	0.00399		1066.39	0.00895			1066.39	0.00584		1066.39	0.00805		1066.39	0.00476
	1064.46	0.01112		1064.46	0.00396		1064.46	0.009			1064.46	0.00582		1064.46	0.00801		1064.46	0.00478
	1062.53	0.0113		1062.53	0.00394		1062.53	0.00903			1062.53	0.00583		1062.53	0.00798		1062.53	0.0048
	1060.6	0.01147		1060.6	0.00394		1060.6	0.00904			1060.6	0.00586		1060.6	0.00795		1060.6	0.00483
	1058.68	0.01161		1058.68	0.00393		1058.68	0.00905			1058.68	0.00586		1058.68	0.0079		1058.68	0.00485
	1056.75	0.01174		1056.75	0.00392		1056.75	0.00909			1056.75	0.00585		1056.75	0.00786		1056.75	0.00486
	1054.82	0.01192		1054.82	0.00391		1054.82	0.00916			1054.82	0.00584		1054.82	0.00785		1054.82	0.00486
	1052.89	0.01211		1052.89	0.00391		1052.89	0.00926			1052.89	0.00583		1052.89	0.00784		1052.89	0.00488
	1050.96	0.01227		1050.96	0.0039		1050.96	0.00932			1050.96	0.00582		1050.96	0.00782		1050.96	0.00491
	1049.03	0.01242		1049.03	0.00391		1049.03	0.00934			1049.03	0.0058		1049.03	0.00778		1049.03	0.00492
	1047.11	0.0126		1047.11	0.00394		1047.11	0.00936			1047.11	0.0058		1047.11	0.00775		1047.11	0.00493
	1045.18	0.01278		1045.18	0.00395		1045.18	0.00945			1045.18	0.00584		1045.18	0.00771		1045.18	0.00494
	1043.25	0.01294		1043.25	0.00395		1043.25	0.00956			1043.25	0.00587		1043.25	0.00766		1043.25	0.00495
	1041.32	0.01309		1041.32	0.00396		1041.32	0.00962			1041.32	0.00587		1041.32	0.0076		1041.32	0.00498
	1039.39	0.01327		1039.39	0.00399		1039.39	0.0097			1039.39	0.00586		1039.39	0.00755		1039.39	0.00501
	1037.46	0.01344		1037.46	0.00404		1037.46	0.00983			1037.46	0.00585		1037.46	0.00751		1037.46	0.00502
	1035.53	0.0136		1035.53	0.00408		1035.53	0.00997			1035.53	0.00584		1035.53	0.00748		1035.53	0.00503
	1033.61	0.01378		1033.61	0.0041		1033.61	0.0101			1033.61	0.00588		1033.61	0.00744		1033.61	0.00504
	1031.68	0.01395		1031.68	0.00411		1031.68	0.01022			1031.68	0.00593		1031.68	0.00739		1031.68	0.00506
	1029.75	0.01411		1029.75	0.00413		1029.75	0.01033			1029.75	0.00594		1029.75	0.00733		1029.75	0.0051
	1027.82	0.01425		1027.82	0.00414		1027.82	0.01046			1027.82	0.00592		1027.82	0.00728		1027.82	0.00514
	1025.89	0.01436		1025.89	0.00416		1025.89	0.01059			1025.89	0.00593		1025.89	0.00723		1025.89	0.00517
	1023.96	0.01447		1023.96	0.00418		1023.96	0.0107			1023.96	0.00595		1023.96	0.00719		1023.96	0.00518
	1022.04	0.01458		1022.04	0.00419		1022.04	0.01078			1022.04	0.00596		1022.04	0.00715		1022.04	0.00519
	1020.11	0.01469		1020.11	0.0042		1020.11	0.01086			1020.11	0.00595		1020.11	0.00711		1020.11	0.0052
	1018.18	0.01479		1018.18	0.00418		1018.18	0.01095			1018.18	0.00595		1018.18	0.00702		1018.18	0.0052
	1016.25	0.01487		1016.25	0.00415		1016.25	0.01104			1016.25	0.00597		1016.25	0.00689		1016.25	0.00519
	1014.32	0.01492		1014.32	0.00414		1014.32	0.0111			1014.32	0.00597		1014.32	0.00677		1014.32	0.00518
	1012.39	0.01497		1012.39	0.00414		1012.39	0.01119			1012.39	0.00592		1012.39	0.00668		1012.39	0.00517
	1010.47	0.01505		1010.47	0.00413		1010.47	0.0113			1010.47	0.00586		1010.47	0.00663		1010.47	0.00516
	1008.54	0.01515		1008.54	0.00411		1008.54	0.01138			1008.54	0.00582		1008.54	0.00658		1008.54	0.00514
	1006.61	0.01524		1006.61	0.00408		1006.61	0.01143			1006.61	0.00584		1006.61	0.0065		1006.61	0.00512
	1004.68	0.01529		1004.68	0.00404		1004.68	0.01147			1004.68	0.00588		1004.68	0.00641		1004.68	0.00508
	1002.75	0.01533		1002.75	0.00398		1002.75	0.01148			1002.75	0.00587		1002.75	0.00629		1002.75	0.00503
	1000.82	0.01534		1000.82	0.00392		1000.82	0.01152			1000.82	0.00581		1000.82	0.00615		1000.82	0.00496
	998.896	0.01532		998.896	0.00385		998.896	0.01156			998.896	0.00576		998.896	0.00603		998.896	0.00491
	996.967	0.0153		996.967	0.00377		996.967	0.01156			996.967	0.00572		996.967	0.00595		996.967	0.00486
	995.039	0.01528		995.039	0.00371		995.039	0.01154			995.039	0.00568		995.039	0.00585		995.039	0.00482
	993.111	0.01521		993.111	0.00365		993.111	0.01153			993.111	0.00564		993.111	0.00573		993.111	0.00477
	991.182	0.0151		991.182	0.00356		991.182	0.01149			991.182	0.00556		991.182	0.0056		991.182	0.00472
	989.254	0.01498		989.254	0.00346		989.254	0.01143			989.254	0.00547		989.254	0.00548		989.254	0.00465
	987.326	0.01488		987.326	0.00339		987.326	0.01134			987.326	0.00538		987.326	0.00537		987.326	0.00456
	985.397	0.01478		985.397	0.0033		985.397	0.01124			985.397	0.00532		985.397	0.00524		985.397	0.00448
	983.469	0.01465		983.469	0.0032		983.469	0.01112			983.469	0.00529		983.469	0.0051		983.469	0.00442
	981.54	0.01451		981.54	0.00313		981.54	0.01097			981.54	0.00524		981.54	0.00498		981.54	0.00435
	979.612	0.01433		979.612	0.00307		979.612	0.01085			979.612	0.00513		979.612	0.0049		979.612	0.00428
	977.684	0.01413		977.684	0.003		977.684	0.01074			977.684	0.00501		977.684	0.00479		977.684	0.0042
	975.755	0.01392		975.755	0.00292		975.755	0.01062			975.755	0.00492		975.755	0.00468		975.755	0.00411
	973.827	0.01372		973.827	0.00285		973.827	0.01048			973.827	0.00483		973.827	0.0046		973.827	0.00403
	971.899	0.01351		971.899	0.0028		971.899	0.01038			971.899	0.00475		971.899	0.00451		971.899	0.00395
	969.97	0.01329		969.97	0.00273		969.97	0.01028			969.97	0.00467		969.97	0.00439		969.97	0.00386
	968.042	0.01306		968.042	0.00268		968.042	0.01018			968.042	0.00459		968.042	0.00427		968.042	0.00377
	966.113	0.01283		966.113	0.00265		966.113	0.01005			966.113	0.0045		966.113	0.00417		966.113	0.00369
	964.185	0.01256		964.185	0.00263		964.185	0.00989			964.185	0.00443		964.185	0.00406		964.185	0.00363
	962.257	0.0123		962.257	0.00261		962.257	0.00973			962.257	0.00437		962.257	0.00397		962.257	0.00356
	960.328	0.01207		960.328	0.0026		960.328	0.0096			960.328	0.0043		960.328	0.00391		960.328	0.00349
	958.4	0.01185		958.4	0.00261		958.4	0.00949			958.4	0.00419		958.4	0.00388		958.4	0.00343
	956.472	0.01163		956.472	0.0026		956.472	0.00937			956.472	0.00407		956.472	0.00382		956.472	0.00335
	954.543	0.0114		954.543	0.00258		954.543	0.00921			954.543	0.00402		954.543	0.00375		954.543	0.00328
	952.615	0.01117		952.615	0.00256		952.615	0.00906			952.615	0.00402		952.615	0.00369		952.615	0.00321
	950.687	0.01091		950.687	0.00255		950.687	0.00893			950.687	0.00397		950.687	0.00363		950.687	0.00314
	948.758	0.01065		948.758	0.00253		948.758	0.00881			948.758	0.00384		948.758	0.00356		948.758	0.00306
	946.83	0.01038		946.83	0.00251		946.83	0.00867			946.83	0.00373		946.83	0.0035		946.83	0.00297
	944.901	0.0101		944.901	0.00249		944.901	0.00849			944.901	0.00367		944.901	0.00343		944.901	0.00291
	942.973	0.00982		942.973	0.00248		942.973	0.00834			942.973	0.00361		942.973	0.00336		942.973	0.00285
	941.045	0.00955		941.045	0.00248		941.045	0.00823			941.045	0.00354		941.045	0.00329		941.045	0.00277
	939.116	0.00929		939.116	0.00247		939.116	0.0081			939.116	0.00347		939.116	0.00326		939.116	0.00268
	937.188	0.00903		937.188	0.00244		937.188	0.00798			937.188	0.00342		937.188	0.00327		937.188	0.0026
	935.26	0.0088		935.26	0.0024		935.26	0.0079			935.26	0.00336		935.26	0.00329		935.26	0.00252
	933.331	0.00857		933.331	0.0024		933.331	0.0078			933.331	0.00328		933.331	0.00332		933.331	0.00246
	931.403	0.00835		931.403	0.0024		931.403	0.00766			931.403	0.00317		931.403	0.00331		931.403	0.0024
	929.474	0.00812		929.474	0.00237		929.474	0.0075			929.474	0.00309		929.474	0.00326		929.474	0.00234
	927.546	0.00791		927.546	0.00234		927.546	0.00737			927.546	0.00304		927.546	0.00318		927.546	0.00227
	925.618	0.00771		925.618	0.00233		925.618	0.00726			925.618	0.00302		925.618	0.00311		925.618	0.00221
	923.689	0.00753		923.689	0.00231		923.689	0.00716			923.689	0.00299		923.689	0.00308		923.689	0.00214
	921.761	0.00733		921.761	0.00229		921.761	0.00706			921.761	0.00294		921.761	0.00307		921.761	0.00207
	919.833	0.00709		919.833	0.00225		919.833	0.00691			919.833	0.00288		919.833	0.00306		919.833	0.002
	917.904	0.00686		917.904	0.0022		917.904	0.00676			917.904	0.00285		917.904	0.00304		917.904	0.00192
	915.976	0.0067		915.976	0.00216		915.976	0.00663			915.976	0.00283		915.976	0.00302		915.976	0.00184
	914.047	0.00657		914.047	0.00216		914.047	0.00652			914.047	0.00276		914.047	0.00303		914.047	0.00177
	912.119	0.00643		912.119	0.00218		912.119	0.00644			912.119	0.00269		912.119	0.00304		912.119	0.00171
	910.191	0.00626		910.191	0.00216		910.191	0.00636			910.191	0.00264		910.191	0.00302		910.191	0.00166
	908.262	0.00608		908.262	0.00211		908.262	0.00627			908.262	0.00262		908.262	0.00303		908.262	0.00162
	906.334	0.00589		906.334	0.00205		906.334	0.00617			906.334	0.00262		906.334	0.00309		906.334	0.0016
	904.406	0.00569		904.406	0.00201		904.406	0.00603			904.406	0.00261		904.406	0.00313		904.406	0.00158
	902.477	0.00553		902.477	0.00199		902.477	0.00591			902.477	0.00258		902.477	0.00314		902.477	0.00153
	900.549	0.00538		900.549	0.00199		900.549	0.0058			900.549	0.00257		900.549	0.00315		900.549	0.00147
	898.621	0.0052		898.621	0.00198		898.621	0.00567			898.621	0.0026		898.621	0.00317		898.621	0.00143
	896.692	0.00499		896.692	0.00197		896.692	0.00551			896.692	0.00261		896.692	0.00318		896.692	0.0014
	894.764	0.00481		894.764	0.00196		894.764	0.00539			894.764	0.00257		894.764	0.00319		894.764	0.00137
	892.835	0.00467		892.835	0.00196		892.835	0.00531			892.835	0.00252		892.835	0.00323		892.835	0.00134
	890.907	0.00454		890.907	0.00198		890.907	0.00522			890.907	0.00248		890.907	0.00331		890.907	0.00131
	888.979	0.00441		888.979	0.00198		888.979	0.00514			888.979	0.00247		888.979	0.00338		888.979	0.0013
	887.05	0.00429		887.05	0.00196		887.05	0.00505			887.05	0.0025		887.05	0.0034		887.05	0.0013
	885.122	0.00418		885.122	0.00194		885.122	0.00495			885.122	0.00255		885.122	0.00341		885.122	0.0013
	883.194	0.00407		883.194	0.00192		883.194	0.00484			883.194	0.00259		883.194	0.00344		883.194	0.0013
	881.265	0.00395		881.265	0.00192		881.265	0.00476			881.265	0.00259		881.265	0.00344		881.265	0.0013
	879.337	0.00382		879.337	0.00197		879.337	0.00468			879.337	0.0026		879.337	0.00343		879.337	0.00128
	877.408	0.00368		877.408	0.00202		877.408	0.00458			877.408	0.00264		877.408	0.00342		877.408	0.00125
	875.48	0.00354		875.48	0.00205		875.48	0.00448			875.48	0.00269		875.48	0.00342		875.48	0.00125
	873.552	0.00341		873.552	0.00207		873.552	0.0044			873.552	0.00271		873.552	0.00344		873.552	0.00126
	871.623	0.00331		871.623	0.0021		871.623	0.00432			871.623	0.00271		871.623	0.00347		871.623	0.00127
	869.695	0.00322		869.695	0.00213		869.695	0.0042			869.695	0.00269		869.695	0.0035		869.695	0.00128
	867.767	0.00313		867.767	0.00215		867.767	0.00409			867.767	0.0027		867.767	0.00353		867.767	0.00129
	865.838	0.00304		865.838	0.0022		865.838	0.00405			865.838	0.00277		865.838	0.00356		865.838	0.00131
	863.91	0.00295		863.91	0.00226		863.91	0.00403			863.91	0.00285		863.91	0.00359		863.91	0.00133
	861.981	0.00289		861.981	0.00228		861.981	0.00399			861.981	0.00291		861.981	0.00364		861.981	0.00135
	860.053	0.00285		860.053	0.00229		860.053	0.00391			860.053	0.00296		860.053	0.00369		860.053	0.00136
	858.125	0.0028		858.125	0.00234		858.125	0.00383			858.125	0.00301		858.125	0.00376		858.125	0.00136
	856.196	0.00272		856.196	0.00241		856.196	0.0038			856.196	0.00307		856.196	0.00384		856.196	0.00138
	854.268	0.00264		854.268	0.00247		854.268	0.00379			854.268	0.00313		854.268	0.00389		854.268	0.00141
	852.34	0.0026		852.34	0.00254		852.34	0.00375			852.34	0.0032		852.34	0.00392		852.34	0.00146
	850.411	0.00257		850.411	0.00259		850.411	0.00368			850.411	0.00329		850.411	0.00395		850.411	0.0015
	848.483	0.00257		848.483	0.00264		848.483	0.00363			848.483	0.0034		848.483	0.00403		848.483	0.00153
	846.555	0.00258		846.555	0.00268		846.555	0.00361			846.555	0.00348		846.555	0.00415		846.555	0.00156
	844.626	0.00258		844.626	0.00273		844.626	0.00361			844.626	0.00354		844.626	0.00424		844.626	0.00158
	842.698	0.00257		842.698	0.00278		842.698	0.00363			842.698	0.00359		842.698	0.0043		842.698	0.00161
	840.769	0.00255		840.769	0.00283		840.769	0.00367			840.769	0.00364		840.769	0.00435		840.769	0.00163
	838.841	0.00254		838.841	0.00289		838.841	0.00369			838.841	0.00366		838.841	0.0044		838.841	0.00166
	836.913	0.00255		836.913	0.00295		836.913	0.00368			836.913	0.00368		836.913	0.00448		836.913	0.00169
	834.984	0.00255		834.984	0.00302		834.984	0.00363			834.984	0.00375		834.984	0.00457		834.984	0.00173
	833.056	0.00254		833.056	0.00309		833.056	0.0036			833.056	0.00387		833.056	0.00467		833.056	0.00178
	831.128	0.00257		831.128	0.00316		831.128	0.0036			831.128	0.00397		831.128	0.00476		831.128	0.00181
	829.199	0.00262		829.199	0.0032		829.199	0.00362			829.199	0.00407		829.199	0.00484		829.199	0.00185
	827.271	0.00266		827.271	0.00327		827.271	0.00363			827.271	0.00419		827.271	0.00488		827.271	0.00189
	825.342	0.00266		825.342	0.00339		825.342	0.00363			825.342	0.00435		825.342	0.00492		825.342	0.00193
	823.414	0.00266		823.414	0.0035		823.414	0.00366			823.414	0.00447		823.414	0.00497		823.414	0.00196
	821.486	0.00272		821.486	0.00357		821.486	0.00369			821.486	0.00452		821.486	0.00501		821.486	0.00201
	819.557	0.00282		819.557	0.00361		819.557	0.00372			819.557	0.00458		819.557	0.00507		819.557	0.00206
	817.629	0.00292		817.629	0.00367		817.629	0.00378			817.629	0.00468		817.629	0.00517		817.629	0.00212
	815.701	0.00298		815.701	0.00374		815.701	0.00386			815.701	0.00481		815.701	0.00531		815.701	0.00218
	813.772	0.00306		813.772	0.00382		813.772	0.00393			813.772	0.00495		813.772	0.00543		813.772	0.00222
	811.844	0.00313		811.844	0.0039		811.844	0.00399			811.844	0.00507		811.844	0.00554		811.844	0.00224
	809.915	0.00318		809.915	0.00397		809.915	0.00402			809.915	0.00517		809.915	0.00563		809.915	0.00229
	807.987	0.00322		807.987	0.00404		807.987	0.00404			807.987	0.00526		807.987	0.00573		807.987	0.00233
	806.059	0.0033		806.059	0.00411		806.059	0.00413			806.059	0.00537		806.059	0.00585		806.059	0.00236
	804.13	0.00337		804.13	0.00421		804.13	0.00424			804.13	0.00549		804.13	0.00597		804.13	0.0024
	802.202	0.00342		802.202	0.0043		802.202	0.00433			802.202	0.0056		802.202	0.00608		802.202	0.00246
	800.274	0.0035		800.274	0.00437		800.274	0.00441			800.274	0.00572		800.274	0.0062		800.274	0.00251
	798.345	0.00361		798.345	0.00447		798.345	0.00446			798.345	0.00585		798.345	0.00636		798.345	0.00256
	796.417	0.00372		796.417	0.00461		796.417	0.00453			796.417	0.00598		796.417	0.00651		796.417	0.0026
	794.489	0.00381		794.489	0.00475		794.489	0.00468			794.489	0.00613		794.489	0.00663		794.489	0.00265
	792.56	0.00392		792.56	0.00489		792.56	0.00486			792.56	0.0063		792.56	0.00673		792.56	0.00271
	790.632	0.00405		790.632	0.00503		790.632	0.00501			790.632	0.00646		790.632	0.00688		790.632	0.00278
	788.703	0.00423		788.703	0.00513		788.703	0.00515			788.703	0.00661		788.703	0.00707		788.703	0.00285
	786.775	0.00444		786.775	0.00521		786.775	0.00527			786.775	0.00674		786.775	0.00723		786.775	0.00294
	784.847	0.00463		784.847	0.00533		784.847	0.00537			784.847	0.00686		784.847	0.00737		784.847	0.00301
	782.918	0.00475		782.918	0.00546		782.918	0.00549			782.918	0.00702		782.918	0.00753		782.918	0.00307
	780.99	0.00483		780.99	0.00557		780.99	0.00564			780.99	0.00722		780.99	0.00769		780.99	0.00311
	779.062	0.00494		779.062	0.00567		779.062	0.00578			779.062	0.00744		779.062	0.00786		779.062	0.00315
	777.133	0.00509		777.133	0.00579		777.133	0.00589			777.133	0.00762		777.133	0.00803		777.133	0.00321
	775.205	0.00527		775.205	0.00594		775.205	0.00602			775.205	0.00775		775.205	0.00819		775.205	0.00328
	773.276	0.00544		773.276	0.00608		773.276	0.00619			773.276	0.00788		773.276	0.00834		773.276	0.00336
	771.348	0.00559		771.348	0.00619		771.348	0.00634			771.348	0.00805		771.348	0.00845		771.348	0.00343
	769.42	0.00571		769.42	0.00627		769.42	0.00644			769.42	0.00823		769.42	0.00856		769.42	0.00347
	767.491	0.00582		767.491	0.00636		767.491	0.00654			767.491	0.00838		767.491	0.00871		767.491	0.0035
	765.563	0.00592		765.563	0.00649		765.563	0.00669			765.563	0.00852		765.563	0.00891		765.563	0.00355
	763.635	0.00604		763.635	0.00665		763.635	0.00687			763.635	0.00869		763.635	0.00913		763.635	0.00361
	761.706	0.00622		761.706	0.00682		761.706	0.00702			761.706	0.00886		761.706	0.0093		761.706	0.00367
	759.778	0.00644		759.778	0.00695		759.778	0.00711			759.778	0.00903		759.778	0.00944		759.778	0.00371
	757.85	0.00661		757.85	0.00704		757.85	0.00719			757.85	0.00918		757.85	0.00956		757.85	0.00376
	755.921	0.00674		755.921	0.00712		755.921	0.00731			755.921	0.00933		755.921	0.00966		755.921	0.00382
	753.993	0.00685		753.993	0.00722		753.993	0.00742			753.993	0.00946		753.993	0.00977		753.993	0.00388
	752.064	0.00695		752.064	0.00734		752.064	0.00756			752.064	0.00959		752.064	0.00991		752.064	0.00391
	750.136	0.00706		750.136	0.00745		750.136	0.00774			750.136	0.00973		750.136	0.01005		750.136	0.00393
	748.208	0.00722		748.208	0.00754		748.208	0.0079			748.208	0.00987		748.208	0.01018		748.208	0.00395
	746.279	0.0074		746.279	0.00763		746.279	0.00804			746.279	0.01		746.279	0.01031		746.279	0.004
	744.351	0.00755		744.351	0.00771		744.351	0.00818			744.351	0.01012		744.351	0.01043		744.351	0.00406
	742.423	0.00772		742.423	0.00779		742.423	0.0083			742.423	0.01025		742.423	0.0105		742.423	0.0041
	740.494	0.00787		740.494	0.00787		740.494	0.00838			740.494	0.01038		740.494	0.01054		740.494	0.00414
	738.566	0.008		738.566	0.00801		738.566	0.00851			738.566	0.01052		738.566	0.01062		738.566	0.00417
	736.637	0.00813		736.637	0.00816		736.637	0.00867			736.637	0.01063		736.637	0.01077		736.637	0.00422
	734.709	0.00826		734.709	0.00825		734.709	0.00876			734.709	0.01073		734.709	0.01089		734.709	0.00426
	732.781	0.00838		732.781	0.0083		732.781	0.00885			732.781	0.01081		732.781	0.01097		732.781	0.00428
	730.852	0.00846		730.852	0.00836		730.852	0.00894			730.852	0.0109		730.852	0.01111		730.852	0.00429
	728.924	0.00855		728.924	0.00844		728.924	0.00905			728.924	0.01102		728.924	0.01128		728.924	0.00432
	726.996	0.00869		726.996	0.00854		726.996	0.00919			726.996	0.01113		726.996	0.01142		726.996	0.00437
	725.067	0.00881		725.067	0.00861		725.067	0.00932			725.067	0.01123		725.067	0.01149		725.067	0.00441
	723.139	0.00883		723.139	0.00862		723.139	0.00937			723.139	0.01128		723.139	0.01145		723.139	0.0044
	721.21	0.00882		721.21	0.00856		721.21	0.00932			721.21	0.01126		721.21	0.01134		721.21	0.00434
	719.282	0.00891		719.282	0.00861		719.282	0.00937			719.282	0.01129		719.282	0.01134		719.282	0.00433
	717.354	0.0091		717.354	0.00879		717.354	0.00959			717.354	0.01142		717.354	0.01151		717.354	0.00439
	715.425	0.00926		715.425	0.00894		715.425	0.00975			715.425	0.01156		715.425	0.01166		715.425	0.00443
	713.497	0.00942		713.497	0.00898		713.497	0.00983			713.497	0.01165		713.497	0.01174		713.497	0.00445
	711.569	0.00962		711.569	0.009		711.569	0.00992			711.569	0.01174		711.569	0.0118		711.569	0.00446
	709.64	0.00978		709.64	0.00902		709.64	0.00999			709.64	0.01181		709.64	0.01183		709.64	0.00447
	707.712	0.00979		707.712	0.00904		707.712	0.01001			707.712	0.01179		707.712	0.0118		707.712	0.00449
	705.784	0.00973		705.784	0.00905		705.784	0.00999			705.784	0.0117		705.784	0.01176		705.784	0.0045
	703.855	0.00977		703.855	0.00905		703.855	0.01			703.855	0.01168		703.855	0.01175		703.855	0.00449
	701.927	0.00984		701.927	0.00902		701.927	0.01003			701.927	0.01175		701.927	0.0117		701.927	0.00447
	699.998	0.0098		699.998	0.00895		699.998	0.01			699.998	0.01172		699.998	0.01154		699.998	0.00441
	698.07	0.00968		698.07	0.00885		698.07	0.00991			698.07	0.01155		698.07	0.01134		698.07	0.00434
	696.142	0.00958		696.142	0.00875		696.142	0.00978			696.142	0.01137		696.142	0.01116		696.142	0.00425
	694.213	0.0095		694.213	0.0086		694.213	0.00965			694.213	0.0112		694.213	0.011		694.213	0.00418
	692.285	0.00936		692.285	0.00836		692.285	0.0095			692.285	0.01097		692.285	0.01081		692.285	0.0041
	690.357	0.00919		690.357	0.00812		690.357	0.00939			690.357	0.01073		690.357	0.01061		690.357	0.00401
	688.428	0.00909		688.428	0.00803		688.428	0.00933			688.428	0.01055		688.428	0.01045		688.428	0.00391
	686.5	0.00909		686.5	0.00806		686.5	0.00928			686.5	0.01046		686.5	0.01035		686.5	0.00384
	684.571	0.00905		684.571	0.00805		684.571	0.00919			684.571	0.01039		684.571	0.01025		684.571	0.00382
	682.643	0.00896		682.643	0.00796		682.643	0.00908			682.643	0.01027		682.643	0.01008		682.643	0.00382
	680.715	0.0089		680.715	0.00783		680.715	0.009			680.715	0.01014		680.715	0.0099		680.715	0.00378
	678.786	0.00888		678.786	0.00778		678.786	0.00898			678.786	0.01008		678.786	0.0098		678.786	0.0037
	676.858	0.0089		676.858	0.00786		676.858	0.009			676.858	0.01012		676.858	0.00983		676.858	0.00365
	674.93	0.00896		674.93	0.00794		674.93	0.00902			674.93	0.01022		674.93	0.00993		674.93	0.00365
	673.001	0.00877		673.001	0.00771		673.001	0.00878			673.001	0.01007		673.001	0.00981		673.001	0.00358
	671.073	0.00766		671.073	0.00669		671.073	0.0077			671.073	0.00891		671.073	0.00867		671.073	0.00313
	669.144	0.00613		669.144	0.00539		669.144	0.00628			669.144	0.0072		669.144	0.00697		669.144	0.0025
	667.216	0.00616		667.216	0.00556		667.216	0.00638			667.216	0.00721		667.216	0.00692		667.216	0.00252
	665.288	0.00774		665.288	0.00703		665.288	0.00787			665.288	0.00896		665.288	0.00858		665.288	0.00318
	663.359	0.00876		663.359	0.00787		663.359	0.00872			663.359	0.01007		663.359	0.00968		663.359	0.00359
	661.431	0.00873		661.431	0.00772		661.431	0.00863			661.431	0.00994		661.431	0.00963		661.431	0.00355
	659.503	0.00843		659.503	0.00739		659.503	0.00843			659.503	0.00953		659.503	0.00929		659.503	0.00344
	657.574	0.0082		657.574	0.00719		657.574	0.00832			657.574	0.00924		657.574	0.00904		657.574	0.00335
	655.646	0.00807		655.646	0.00703		655.646	0.00815			655.646	0.00907		655.646	0.0088		655.646	0.00324
	653.718	0.00796		653.718	0.00681		653.718	0.00787			653.718	0.00885		653.718	0.00851		653.718	0.00313
	651.789	0.00775		651.789	0.00658		651.789	0.00759			651.789	0.00856		651.789	0.00828		651.789	0.00302
	649.861	0.00749		649.861	0.0064		649.861	0.0074			649.861	0.00824		649.861	0.00814		649.861	0.0029
[truncated: 26 more rows]
