# Supplementary material for: Identifying and tailoring C–N coupling site for efficient urea synthesis over diatomic Fe–Ni catalyst
Source: Nat Commun. 2022 Sep 10;13:5337. doi: 10.1038/s41467-022-33066-6 (PMC9464195; doi:10.1038/s41467-022-33066-6)
Supplement: Supplementary file 3 — Source Data [file 41467_2022_33066_MOESM3_ESM.zip › Source data-Figure 4.xlsx]

## Sheet: Sheet1
Figure 4 |	Thermodynamic and kinetic calculation results for urea synthesis.
Figure 4a Free energy diagram of urea production
		Free energy
	0	0
	0.1	0
*NO3	0.2	-2.69546	--	--	--
	0.3	-2.69546	--	--	--
*NO3H	0.4	-2.15914	--	--	--
	0.5	-2.15914	--	--	--
*NO2	0.6	-1.76683	--	--	--
	0.7	-1.76683	--	--	--
*NO2H	0.8	-1.83615	--	--	--
	0.9	-1.83615	--	--	--
*NO	1	-2.584	-2.584	-2.584
	1.1	-2.584	-2.584	-2.584
*NOH	1.2	-1.964	-1.68	-2.397
	1.3	-1.964	-1.68	-2.397
*NHOH	1.4	-1.495		-1.657
	1.5	-1.495		-1.657
*NH	1.6	-2.62
	1.7	-2.62
*NH+*COOH	1.8	-2.127
	1.9	-2.127
*NH+*CO	2	-2.584
	2.1	-2.584
*NHCO	2.2	-2.744
	2.3	-2.744
*NHCO+*NO	2.4	-3.62
	2.5	-3.62
*NHCONO	2.6	-3.81
	2.7	-3.81
*NHCONOH	2.8	-3.4
	2.9	-3.4
*NHCON*	3	-3.44			-3.44
	3.1	-3.44			-3.44
*NHCONH	3.2	-4.41			-2.79
	3.3	-4.41			-2.79
*NHCONH	3.4	-4.22			-4.22
	3.5	-4.22			-4.22
*NH2CONH2	3.6	-4.05
	3.7	-4.05			--
	--	--	--	--	--
	--	--	--	--	--
	--	--	--	--	--
	--	--	--	--	--
	--	--	--	--	--
	--	--	--	--	--
	--	--	--	--	--
	--	--	--	--	--
	--	--	--	--	--
	--	--	--	--	--
	--	--	--	--	--

## Sheet: Sheet2
Figure 4 |	Thermodynamic and kinetic calculation results for urea synthesis.
Figure 4b The reaction pathway of first C-N coupling for *NHCO formation
Reaction Coordinate	Relative Energy
1	0.03019
2	0.14514
3	0.21744
4	-0.03481
5	-0.46152
6	-0.64304
7	-0.70914
8	-0.74543
9	-0.7435

## Sheet: Sheet3
Figure 4 |	Thermodynamic and kinetic calculation results for urea synthesis.
Figure 4c The reaction pathway of first C-N coupling for *NHCO formation
Reaction Coordinate	Relative Energy
0	0
1	0.03309
2	0.06173
3	0.08926
4	0.09029
5	0.03034
6	-0.18571
7	-0.44692
8	-0.63692
9	-0.82507
